# Supplementary material for: Rapid detection of human and animal respiratory viruses using Microbe Finder (MiFi®)
Source: Front Microbiol. 2026 Feb 25;17:1743643. doi: 10.3389/fmicb.2026.1743643 (PMC12999926; doi:10.3389/fmicb.2026.1743643)
Supplement: Supplementary file 2 [file Table_2.xlsx]

## Sheet: Panels NCBI Acc No
HPIV4 NCBI Acc No.	Near neighbors Acc No.	HRSV NCBI Acc No.	Near neighbors Acc No.	IAV NCBI Acc No.	Near neighbors Acc No.	IBV NCBI Acc No.	Near neighbors Acc No.	MeV NCBI Acc No.	Near neighbors Acc No.	MeV B3 NCBI Acc No.	Near neighbors Acc No.	MeV D8 NCBI Acc No.	Near neighbors Acc No.	MeV Edwt NCBI Acc No.	Near neighbors Acc No.	MeV Mor NCBI Acc No.	Near neighbors Acc No.	MuV NCBI Acc No.	Near neighbors Acc No.	BRSV NCBI Acc No.	Near neighbors Acc No.	CDV NCBI Acc No.	Near neighbors Acc No.	FeMV NCBI Acc No.	Near neighbors Acc No.
PAFHNGP	9CPO_P	AB117522.2	9CPO_P	PV234288.1	PV235232.1	PV235232.1	PV234288.1	AB002682	9CPO_P	LC128535	MN005207	PP577031	LC128535	KM054581	BD137605	AF266287	AF266286	PL187494	PAFHNGP	NC_038272	AB117522.2	CADFP	9CPO_P	JQ411014	9CPO_P
PAFNP4A	9CPO_T	AB160902.1	9CPO_T	PV234287.1	PV235231.1	PV235231.1	PV234287.1	AB002684	9CPO_T	AB909020	MN005208	PQ590060	AB909020	MN822013	BD137606		AF266288	PP118301	PAFNP4A	LR699925	AB160902.1	CADPOLYP	9CPO_T	JQ411015	9CPO_T
PAFNP4B	A24863	AB160903.1	A24863	PV234286.1	PV235230.1	PV235230.1	PV234286.1	AB002685	A24863	AB921561	MN005210	PP746493	AB921561	MH144178	BD137607		AF266289	PP118300	PAFNP4B	LR699781	AB160903.1	X51869	A24863	JQ411016	A24863
PAFPIV4A	A76596	AB160904.1	A76596	PV234285.1	PV235229.1	PV235229.1	PV234285.1	AB002686	A76596	AB921564	MN005211	PQ481507	AB921564	Z66517	BD137608		AF266290	PP118299	PAFPIV4A	LR699780	AB160904.1	Z35493	A76596	AB828138	A76596
PAFPIV4B	A76598	AB160905.1	A76598	PV234284.1	PV235228.1	PV235228.1	PV234284.1	AB002687	A76598	AB931106	MN005212	PQ481506	AB931106	MEANPCG	BD137610		AF266291	PP118298	PAFPIV4B	AF295544	AB160905.1	CADMPA	A76598	AB828139	A76598
AB006958	A76599	AB160906.1	A76599	PV234283.1	PV235227.1	PV235227.1	PV234283.1	AB002688	A76599	AB931107	MN005213	PQ481505	AB931107	FJ211583	BD137611		FJ416068	PP118297	AB006958	AF295543	AB160906.1	Z54156	A76599	AB828140	A76599
PAFFP1	AB120628	AB160907.1	AB120628	PV234282.1	PV235226.1	PV235226.1	PV234282.1	AB003178	AB120628	AB931108	MN005214	PQ481504	AB931108	AY486084	BD137612			PP118296	PAFFP1	AF065167	AB160907.1	Z54166	AB120628	AB828141	AB120628
PAFFP2	AB120629	AB160908.1	AB120629	PV234281.1	PV235225.1	PV235225.1	PV234281.1	AB003179	AB120629	AB931109	MN005215	PQ453569	AB931109	AY486083	BD137613			PP118295	PAFFP2	Y17970	AB160908.1	CDU76708	AB120629	AB828142	AB120629
E02727	AB120630	AB160909.1	AB120630	PV234280.1	PV235224.1	PV235224.1	PV234280.1	AB003180	AB120630	AB931110	MN005217	PQ346798	AB931110	AF266291	BD137614			PQ631650	E02727	Y11205	AB160909.1	CDU76709	AB120630	AB828143	AB120630
E03149	AB120631	AB160910.1	AB120631	PV234279.1	PV235223.1	PV235223.1	PV234279.1	AB003181	AB120631	AB971341	MN005218	PQ346796	AB971341	AF266290	BD137615			PQ631649	E03149	Y10774	AB160910.1	Z46431	AB120631	AB910309	AB120631
E03304	AB120632	AB160911.1	AB120632	PV234278.1	PV235222.1	PV235222.1	PV234278.1	AB003182	AB120632	AB971342	MN005220	PQ287422	AB971342	AF266289	BD137616			PQ631648	E03304	Y08720	AB160911.1	Y09629	AB120632	AB910310	AB120632
E03305	AB120633	AB160912.1	AB120633	PV234277.1	PV235221.1	PV235221.1	PV234277.1	AB003183	AB120633	AB971343	MN005221	PQ287421	AB971343	AF266288.2	BD137618			PQ631647	E03305	Y08719	AB160912.1	Z47759	AB120633	AB910311	AB120633
E03807	AB120634	AB160913.1	AB120634	PV234276.1	PV235220.1	PV235220.1	PV234276.1	AB006495	AB120634	AB983351	MN005222	LC848731	AB983351	AF266288	BD137619			PQ631646	E03807	Y08718	AB160913.1	Z47760	AB120634	AB924120	AB120634
E03809	AB120635	AB160914.1	AB120635	PV234275.1	PV235219.1	PV235219.1	PV234275.1	AB006496	AB120635	AB983352	MN005223	LC848730	AB983352	AF266287	BD137620			PQ631645	E03809	Y08717	AB160914.1	Z47761	AB120635	AB924121	AB120635
EF088283	AB120636	AB160915.1	AB120636	PV234274.1	PV235218.1	PV235218.1	PV234274.1	AB006497	AB120636	AB983353	MN005224	LC848729	AB983353	AF266286	BD137621			PQ631644	EF088283	Y08716	AB160915.1	Z47762	AB120636	AB924122	AB120636
PAF4AMX	AB120637	AB160916.1	AB120637	PV234273.1	PV235217.1	PV235217.1	PV234273.1	AB006498	AB120637	AB983354	MN005225	LC848728	AB983354	PP818854	BD137622			PQ631643	PAF4AMX	PP759105	AB160916.1	Z47763	AB120637	KT306750	AB120637
PIF4BMX	AB120638	AB160917.1	AB120638	PV234272.1	PV235216.1	PV235216.1	PV234272.1	AB006499	AB120638	FJ222727	MN005227	LC848727	FJ222727		BD137623			PQ631642	PIF4BMX	PP759104	AB160917.1	Z47764	AB120638	KP159802	AB120638
EU627591	AB120639	AB160918.1	AB120639	PV234271.1	PV235215.1	PV235215.1	PV234271.1	AB006500	AB120639	FJ222728	MN005229	LC848726	FJ222728		BD137625			PQ631641	EU627591	PP759103	AB160918.1	Z47765	AB120639	KP159803	AB120639
JN651405	AB120640	AB160919.1	AB120640	PV234270.1	PV235214.1	PV235214.1	PV234270.1	AB006501	AB120640	FJ437669	MN005232	PQ286543	FJ437669		BD137626			PQ631640	JN651405	PP759102	AB160919.1	AF014953	AB120640	KR269599	AB120640
JN651406	AB120641	AB160920.1	AB120641	PV234269.1	PV235213.1	PV235213.1	PV234269.1	AB006502	AB120641	FJ437670	MN005233	PP446318	FJ437670		BD137627			PQ631639	JN651406	PP759101	AB160920.1	AF026220	AB120641	KR269600	AB120641
JQ406185	AB120642	AB160921.1	AB120642	PV234268.1	PV235212.1	PV235212.1	PV234268.1	AB006503	AB120642	GQ228454	MN005237	PP446317	GQ228454		BD137628			PQ631638	JQ406185	PP759100	AB160921.1	AF026221	AB120642	KR269601	AB120642
JQ406186	AB120643	AB160922.1	AB120643	PV234267.1	PV235211.1	PV235211.1	PV234267.1	AB006504	AB120643	GQ228455	MN005238	LC833763	GQ228455		BD137630			PQ631637	JQ406186	PP759099	AB160922.1	AF026222	AB120643	KT021480	AB120643
JQ406187	AB120644	AB160923.1	AB120644	PV234266.1	PV235210.1	PV235210.1	PV234266.1	AB006505	AB120644	GQ228456	MN005240	LC833301	GQ228456		BD137631			PQ631636	JQ406187	PP759098	AB160923.1	AF026223	AB120644	KT808322	AB120644
JQ406188	AB120645	AB160924.1	AB120645	PV234265.1	PV235209.1	PV235209.1	PV234265.1	AB006506	AB120645	GQ228457	MT982574	PQ097045	GQ228457		BD137632			PQ631635	JQ406188	PP759097	AB160924.1	AF026224	AB120645	KT825132	AB120645
JQ406189	AB120646	AB160925.1	AB120646	PV234264.1	PV235208.1	PV235208.1	PV234264.1	AB006507	AB120646	GQ228459	MT982575	PQ097044	GQ228459		BD137633			PQ631634	JQ406189	PP759096	AB160925.1	AF026225	AB120646	LC036586	AB120646
JQ406190	AB120647	AB160926.1	AB120647	PV234263.1	PV235207.1	PV235207.1	PV234263.1	AB006508	AB120647	GQ228460	MT982576	PQ097043	GQ228460		BD137634			PQ631633	JQ406190	PP759095	AB160926.1	AF026226	AB120647	LC036587	AB120647
JQ406191	AB120648	AB160927.1	AB120648	PV234262.1	PV235206.1	PV235206.1	PV234262.1	AB006509	AB120648	GQ374246	MT982577	PQ097042	GQ374246		BD137635			PQ631632	JQ406191	NC_001989	AB160927.1	AF026227	AB120648	KR014147	AB120648
JQ406192	AB120649	AB160928.1	AB120649	PV234261.1	PV235205.1	PV235205.1	PV234261.1	AB006510	AB120649	GQ374255	MT982578	PQ097041	GQ374255		BD137636			PQ631631	JQ406192	MN316656	AB160928.1	AF026228	AB120649	KU053510	AB120649
JQ406193	AB120650	AB160929.1	AB120650	PV234260.1	PV235204.1	PV235204.1	PV234260.1	AB006511	AB120650	GQ374256	MT982579	PQ097036	GQ374256		BD137638			PQ631630	JQ406193	MN316655	AB160929.1	AF026229	AB120650	KU053511	AB120650
AB543336	AB120651	AB160930.1	AB120651	PV234259.1	PV235203.1	PV235203.1	PV234259.1	AB006512	AB120651	GU120180	MT982580	PP998308	GU120180		BD137639			PQ631629	AB543336	MN316654	AB160930.1	AF026230	AB120651	KU053512	AB120651
AB543337	AB120652	AB160931.1	AB120652	PV234258.1	PV235202.1	PV235202.1	PV234258.1	AB006513	AB120652	HM215516	MT982581	PP998307	HM215516		BD137640			PQ631628	AB543337	MN316653	AB160931.1	AF026231	AB120652	KU053513	AB120652
JQ905100	AB120653	AB160932.1	AB120653	PV234255.1	PV235201.1	PV235201.1	PV234255.1	AB006514	AB120653	HM563648	MT982582	PP998306	HM563648		BD137641			PQ631627	JQ905100	MN316652	AB160932.1	AF026232	AB120653	LC080841	AB120653
JQ905101	AB120654	AB160933.1	AB120654	PV234254.1	PV235200.1	PV235200.1	PV234254.1	AB006515	AB120654	HQ189530	MT982583	PP998305	HQ189530		BD137642			PQ631626	JQ905101	MN316651	AB160933.1	AF026233	AB120654	LC080842	AB120654
JQ905102	AB120655	AB160934.1	AB120655	PV234253.1	PV235199.1	PV235199.1	PV234253.1	AB006516	AB120655	HQ202160	MT982584	PP989883	HQ202160		BD137645			PQ631625	JQ905102	LQ426350	AB160934.1	AF026239	AB120655	LC080843	AB120655
AB753480	AB120656	AB160935.1	AB120656	PV234252.1	PV235198.1	PV235198.1	PV234252.1	AB006517	AB120656	HQ202161	MT982585	PP989879	HQ202161		DI008123			PQ631624	AB753480	LQ424405	AB160935.1	AF026240	AB120656	LC080844	AB120656
AB753481	AB120657	AB160936.1	AB120657	PV234251.1	PV235197.1	PV235197.1	PV234251.1	AB006518	AB120657	HQ213941	MT982586	PQ049586	HQ213941		DI008320			PQ631623	AB753481	LG162972	AB160936.1	AF026241	AB120657	LC080845	AB120657
AB753482	AB120658	AB160937.1	AB120658	PV234250.1	PV235196.1	PV235196.1	PV234250.1	AB006519	AB120658	HQ214123	MT982587	PP998304	HQ214123		DI008550			PQ631622	AB753482	LF138490	AB160937.1	AF026242	AB120658	LC080846	AB120658
AB753483	AB274268	AB160938.1	AB274268	PV234249.1	PV235195.1	PV235195.1	PV234249.1	AB006520	AB274268	HQ395775	MT982588	PP992314	HQ395775		DI011662			PQ631621	AB753483	KY753476	AB160938.1	AF026243	AB274268	LC080847	AB274268
AB753484	AB274269	AB160939.1	AB274269	PV234248.1	PV235194.1	PV235194.1	PV234248.1	AB006521	AB274269	HQ607373	MT982589	PP987395	HQ607373		DI012235			PQ631620	AB753484	KY753475	AB160939.1	AF026244	AB274269	LC080848	AB274269
AB753485	AB274270	AB160940.1	AB274270	PV234247.1	PV235193.1	PV235193.1	PV234247.1	AB006522	AB274270	HQ645958	MT982590	PP987393	HQ645958		DI012237			PQ631619	AB753485	KY753474	AB160940.1	AF026234	AB274270	LC080849	AB274270
AB753486	AB274271	AB160941.1	AB274271	PV234246.1	PV235192.1	PV235192.1	PV234246.1	AB006523	AB274271	HQ651715	MT982591	LC830465	HQ651715		DI012331			PQ631618	AB753486	KY753473	AB160941.1	AF026235	AB274271	LC080850	AB274271
AB753487	AB274272	AB160942.1	AB274272	PV234245.1	PV235191.1	PV235191.1	PV234245.1	AB006524	AB274272	HQ651716	MT982592	PP887450	HQ651716		DI013009			PQ631617	AB753487	KY753472	AB160942.1	AF026236	AB274272	LC080851	AB274272
AB753462	AB363949	AB160943.1	AB363949	PV234244.1	PV235190.1	PV235190.1	PV234244.1	AB006525	AB363949	HQ651717	MT982593	PP868388	HQ651717		DI013709			PQ631616	AB753462	KY753471	AB160943.1	AF026237	AB363949	LC080852	AB363949
AB753463	AB363950	AB160944.1	AB363950	PV234243.1	PV235189.1	PV235189.1	PV234243.1	AB006526	AB363950	HQ651718	MT982594	PP845308	HQ651718		DI016107			PQ631615	AB753463	KY753470	AB160944.1	AF026238	AB363950	LC080853	AB363950
AB753464	AB363951	AB160945.1	AB363951	PV234242.1	PV235188.1	PV235188.1	PV234242.1	AB006527	AB363951	HQ651719	MT982595	PP845307	HQ651719		DI022498			PQ631614	AB753464	KY753469	AB160945.1	AJ009656	AB363951	LC080854	AB363951
AB753465	AB363952	AB160946.1	AB363952	PV234241.1	PV235187.1	PV235187.1	PV234241.1	AB006528	AB363952	HQ651720	MT982596	PP845306	HQ651720		DI025834			PQ631613	AB753465	KY753468	AB160946.1	CDU53711	AB363952	LC080855	AB363952
AB753466	AB363953	AB160947.1	AB363953	PV234240.1	PV235186.1	PV235186.1	PV234240.1	AB006529	AB363953	HQ651721	MT982597	PP845305	HQ651721		DI035287			PQ631612	AB753466	KY753467	AB160947.1	CDU53712	AB363953	LC080856	AB363953
AB753467	AB363954	AB160948.1	AB363954	PV234239.1	PV235185.1	PV235185.1	PV234239.1	AB009379	AB363954	HQ651722	MT982598	PP845304	HQ651722		DI037627			PQ631611	AB753467	KY753466	AB160948.1	CDU53713	AB363954	LC080857	AB363954
AB753468	AB363955	AB160949.1	AB363955	PV234238.1	PV235184.1	PV235184.1	PV234238.1	AB009380	AB363955	HQ651723	MT982599	PP845303	HQ651723		DI038452			PQ631610	AB753468	KY753465	AB160949.1	CDU53714	AB363955	LC080858	AB363955
AB753469	AB363956	AB161377.1	AB363956	PV234237.1	PV235183.1	PV235183.1	PV234237.1	AB012948	AB363956	HQ651724	MT982600	OR805844	HQ651724		DI041205			PQ631609	AB753469	KY753464	AB161377.1	CDU53715	AB363956	KU646847	AB363956
AB753470	AB363957	AB161378.1	AB363957	PV234236.1	PV235182.1	PV235182.1	PV234236.1	AB012949	AB363957	HQ651725	MT982601	OR805843	HQ651725		DI042707			PQ631608	AB753470	KY753463	AB161378.1	CDU53716	AB363957	KU646848	AB363957
AB753471	AB363958	AB161379.1	AB363958	PV234235.1	PV235181.1	PV235181.1	PV234235.1	AB016162	AB363958	HQ896941	MT982602	OR805842	HQ896941		DI044627			PQ631607	AB753471	KY753462	AB161379.1	CDU53717	AB363958	KU646849	AB363958
AB753472	AB363959	AB161380.1	AB363959	PV234234.1	PV235180.1	PV235180.1	PV234234.1	AB016239	AB363959	HQ896942	MW364919	OR805841	HQ896942		DI045428			PQ631606	AB753472	KY753461	AB161380.1	D85753	AB363959	KU646850	AB363959
AB753473	AB363960	AB161381.1	AB363960	PV234233.1	PV235179.1	PV235179.1	PV234233.1	AB019696	AB363960	HQ896943	MW364920	OQ096338	HQ896943		DI048266			PQ631605	AB753473	KY753460	AB161381.1	D85755	AB363960	KU646851	AB363960
AB753474	AB363961	AB161382.1	AB363961	PV234232.1	PV235178.1	PV235178.1	PV234232.1	AB019697	AB363961	HQ896944	MW364921	OQ096337	HQ896944		DI050523			PQ631604	AB753474	KY753459	AB161382.1	AF112188	AB363961	KU646852	AB363961
AB753475	AB363962	AB161383.1	AB363962	PV234231.1	PV235177.1	PV235177.1	PV234231.1	AB019698	AB363962	HQ896945	MW364923	OQ096336	HQ896945		DI050609			PQ631603	AB753475	KY753458	AB161383.1	AF112189	AB363962	KU646853	AB363962
AB753476	AB465727	AB161384.1	AB465727	PV234230.1	PV235176.1	PV235176.1	PV234230.1	AB019699	AB465727	HQ896946	MW364924	OQ096335	HQ896946		DI055488			PQ631602	AB753476	KY753457	AB161384.1	AF172411	AB465727	KU646854	AB465727
AB753477	AB538873	AB161385.1	AB538873	PV234229.1	PV235175.1	PV235175.1	PV234229.1	AB019700	AB538873	HQ896947	MW364925	OQ096334	HQ896947		DI059315			PQ631601	AB753477	KY753456	AB161385.1	AF164967	AB538873	KU646855	AB538873
AB753478	AB626887	AB161386.1	AB626887	PV234228.1	PV235174.1	PV235174.1	PV234228.1	AB019701	AB626887	HQ896948	MW364926	OQ096333	HQ896948		DI062513			PQ631600	AB753478	KY753455	AB161386.1	AF181446	AB626887	KU646856	AB626887
AB753479	AB818900	AB161387.1	AB818900	PV234227.1	PV235173.1	PV235173.1	PV234227.1	AB019702	AB818900	HQ896949	MW364927	OQ096332	HQ896949		DI068137			PQ631599	AB753479	KY753454	AB161387.1	AF178038	AB818900	KX914861	AB818900
JQ241176	AB818901	AB161388.1	AB818901	PV234226.1	PV235172.1	PV235172.1	PV234226.1	AB019703	AB818901	HQ896950	MW364928	OQ096331	HQ896950		DI068143			PQ631598	JQ241176	KY753453	AB161388.1	AF178039	AB818901	KX914862	AB818901
KF483663	AB818902	AB161389.1	AB818902	PV234225.1	PV235171.1	PV235171.1	PV234225.1	AB021997	AB818902	HQ896951	MW364929	OQ096329	HQ896951		DI071329			PQ631597	KF483663	KY753452	AB161389.1	AF166268	AB818902	KX914863	AB818902
KF878965	AB818903	AB161390.1	AB818903	PV234224.1	PV235170.1	PV235170.1	PV234224.1	AB021998	AB818903	HQ896952	PP556752	OQ096328	HQ896952		DI071479			PQ631596	KF878965	KY753451	AB161390.1	AF166269	AB818903	KX914864	AB818903
KJ187005	AB858434	AB161391.1	AB858434	PV234223.1	PV235169.1	PV235169.1	PV234223.1	AB021999	AB858434	HQ896953	PP556753	OQ096327	HQ896953		DI080034			PQ631595	KJ187005	KY753450	AB161391.1	AF166270	AB858434	MF627832	AB858434
KJ187014	AB861472	AB161392.1	AB861472	PV234222.1	PV235168.1	PV235168.1	PV234222.1	AB022000	AB861472	HQ896954	PP556754	OQ096326	HQ896954		DI080725			PQ631594	KJ187014	KY753449	AB161392.1	AF166271	AB861472	MG563820	AB861472
KJ187017	AB861473	AB161393.1	AB861473	PV234221.1	PV235167.1	PV235167.1	PV234221.1	AB022001	AB861473	HQ896955	PP556755	OQ096324	HQ896955		DI082393			PQ631593	KJ187017	KY753448	AB161393.1	AF166272	AB861473	MG640027	AB861473
KJ187018	AB861524	AB161394.1	AB861524	PV234220.1	PV235166.1	PV235166.1	PV234220.1	AB022002	AB861524	HQ896956	PP556756	OQ096323	HQ896956		DI084100			PQ631592	KJ187018	KY753447	AB161394.1	AF166273	AB861524	MG640030	AB861524
KJ187019	AB861538	AB161395.1	AB861538	PV234219.1	PV235165.1	PV235165.1	PV234219.1	AB022003	AB861538	HQ896957	PP556757	OQ096319	HQ896957		DI088648			PQ631591	KJ187019	KY680337	AB161395.1	AF259549	AB861538	MG640032	AB861538
KJ187020	AB861613	AB161396.1	AB861613	PV234218.1	PV235164.1	PV235164.1	PV234218.1	AB022004	AB861613	HQ896958	PP556758	OQ096318	HQ896958		BD137643			PQ631590	KJ187020	KY680336	AB161396.1	AF259550	AB861613	MG640033	AB861613
KJ187024	AB862600	AB161397.1	AB862600	PV234217.1	PV235163.1	PV235163.1	PV234217.1	AB022005	AB862600	HQ896959	PP556759	OQ096317	HQ896959		BD137646			PQ631589	KJ187024	KY680335	AB161397.1	AF259551	AB862600	MG640034	AB862600
KJ187028	AB862601	AB161398.1	AB862601	PV234216.1	PV235162.1	PV235162.1	PV234216.1	AB022006	AB862601	HQ896960	PP556760	OQ096314	HQ896960		DI054498			PQ631588	KJ187028	KY680334	AB161398.1	AF259552	AB862601	NC_039196	AB862601
KJ187030	AB862602	AB161399.1	AB862602	PV234215.1	PV235161.1	PV235161.1	PV234215.1	AB022007	AB862602	HQ896961	PP556761	OQ096313	HQ896961		DI076434			PQ631587	KJ187030	KY680333	AB161399.1	AF305419	AB862602	MK182089	AB862602
KJ187031	AF004738	AB161400.1	AF004738	PV234214.1	PV235160.1	PV235160.1	PV234214.1	AB022008	AF004738	HQ896962	PP556762	OQ096312	HQ896962		BD137648			PQ631586	KJ187031	KY680332	AB161400.1	AF384686	AF004738	MK182090	AF004738
KJ187032	AF006624	AB161401.1	AF006624	PV234213.1	PV235159.1	PV235159.1	PV234213.1	AB022009	AF006624	HQ896963	KM878540	OQ096311	HQ896963		DI020889			PQ631585	KJ187032	KY680331	AB161401.1	AF378705	AF006624	MK088516	AF006624
KF908238	AF027508	AB161402.1	AF027508	PV234212.1	PV235158.1	PV235158.1	PV234212.1	AB022010	AF027508	HQ896964	PP845307	OQ096309	HQ896964		BD137604			PQ631584	KF908238	KY680330	AB161402.1	AF355188	AF027508	MK088517	AF027508
KJ638485	AF027509	AB161403.1	AF027509	PV234211.1	PV235157.1	PV235157.1	PV234211.1	AB032167	AF027509	HQ896965	PP845303	OQ096308	HQ896965		BD137624			PQ631583	KJ638485	KY680329	AB161403.1	D85754	AF027509	MK188746	AF027509
KJ638486	AF027510	AB161404.1	AF027510	PV234210.1	PV235156.1	PV235156.1	PV234210.1	AB040062	AF027510	HQ896966	MZ361764	OQ096307	HQ896966		DI008492			PQ631582	KJ638486	KY680328	AB161404.1	AY297453	AF027510	MK188747	AF027510
KJ638487	AF027511	AB161405.1	AF027511	PV234209.1	PV235155.1	PV235155.1	PV234209.1	AB040063	AF027511	HQ896967	PP845304	OQ096306	HQ896967		DI047493			PQ631581	KJ638487	KY680327	AB161405.1	AY297454	AF027511	MK188748	AF027511
KJ638488	AF027512	AB161406.1	AF027512	PV234208.1	PV235154.1	PV235154.1	PV234208.1	AB040064	AF027512	HQ896968	MW364922	OQ096305	HQ896968		BD137609			PQ631580	KJ638488	KY680326	AB161406.1	AY390347	AF027512	MK188749	AF027512
KJ638489	AF036937	AB161407.1	AF036937	PV234207.1	PV235153.1	PV235153.1	PV234207.1	AB040065	AF036937	HQ896969	MZ361743	OQ096304	HQ896969		BD137617			PQ631579	KJ638489	KY680325	AB161407.1	AY390348	AF036937	MK188750	AF036937
KJ638490	AF072911	AB161408.1	AF072911	PV234206.1	PV235152.1	PV235152.1	PV234206.1	AB040066	AF072911	HQ896970	PP845305	OQ096303	HQ896970		BD137629			PQ631578	KJ638490	KY680324	AB161408.1	AY386315	AF072911	MK188751	AF072911
KJ638491	AF072912	AB161409.1	AF072912	PV234205.1	PV235151.1	PV235151.1	PV234205.1	AB040067	AF072912	HQ896971	PP845306	OQ096302	HQ896971		BD137637			PQ631577	KJ638491	KY680323	AB161409.1	AY386316	AF072912	MK188752	AF072912
KJ638492	AF072913	AB161410.1	AF072913	PV234204.1	PV235150.1	PV235150.1	PV234204.1	AB040068	AF072913	HQ896972	PP845308	OQ096301	HQ896972		DI027240			PQ631576	KJ638492	KY680322	AB161410.1	AY395984	AF072913	MK188753	AF072913
KJ638493	AF093793	AB161411.1	AF093793	PV234203.1	PV235149.1	PV235149.1	PV234203.1	AB040069	AF093793	HQ896973	JX187581	OQ096300	HQ896973		DI036312			PQ631575	KJ638493	KY680321	AB161411.1	AY438597	AF093793	MK188754	AF093793
KJ638494	AF093794	AB161412.1	AF093794	PV234202.1	PV235148.1	PV235148.1	PV234202.1	AB040070	AF093794	HQ896974	KU504562	OQ096298	HQ896974		DI052961			PQ631574	KJ638494	KY680320	AB161412.1	AY498692	AF093794	MK188755	AF093794
KJ638495	AF093795	AB161413.1	AF093795	PV234201.1	PV235147.1	PV235147.1	PV234201.1	AB045296	AF093795	HQ896975	KY801710	OQ096296	HQ896975		DI067630			PQ631573	KJ638495	KY680319	AB161413.1	AY526496	AF093795	MK188756	AF093795
KJ638496	AF093796	AB161414.1	AF093796	PV234200.1	PV235146.1	PV235146.1	PV234200.1	AB045297	AF093796	HQ896976	KY801717	OQ096295	HQ896976		BD137644			PQ631572	KJ638496	KY680318	AB161414.1	AY548109	AF093796	MK188757	AF093796
KJ638497	AF094814	AB161415.1	AF094814	PV234199.1	PV235145.1	PV235145.1	PV234199.1	AB045298	AF094814	HQ896977	KY801719	OQ096294	HQ896977		BD137647			PQ631571	KJ638497	KY680317	AB161415.1	AY548110	AF094814	MK188758	AF094814
KJ638498	AF094815	AB161416.1	AF094815	PV234198.1	PV235144.1	PV235144.1	PV234198.1	AB045299	AF094815	HQ896978	KY801747	OQ096292	HQ896978		DI012920			PQ631570	KJ638498	KY680316	AB161416.1	AY548111	AF094815	MK188759	AF094815
KJ638499	AF094816	AB161417.1	AF094816	PV234197.1	PV235143.1	PV235143.1	PV234197.1	AB045300	AF094816	HQ896979	KY801748	OQ096291	HQ896979		DI040087			PQ631569	KJ638499	KY680315	AB161417.1	AY443350	AF094816	MK188760	AF094816
KJ638500	AF094817	AB161418.1	AF094817	PV234196.1	PV235142.1	PV235142.1	PV234196.1	AB045301	AF094817	HQ896980	KY801749	OQ096290	HQ896980		HZ099027			PQ631568	KJ638500	KY660261	AB161418.1	AY465925	AF094817	MK188761	AF094817
KJ638501	AF094818	AB161419.1	AF094818	PV234195.1	PV235141.1	PV235141.1	PV234195.1	AB045302	AF094818	HQ896981	KY801751	OQ096289	HQ896981		LF151322			PQ631567	KJ638501	KY499619	AB161419.1	AF478543	AF094818	MK188762	AF094818
KJ638502	AF094819	AB161420.1	AF094819	PV234194.1	PV235140.1	PV235140.1	PV234194.1	AB045305	AF094819	HQ896982	KY801752	OQ096288	HQ896982		LF151323			PQ631566	KJ638502	KU159366	AB161420.1	AF478544	AF094819	MK188763	AF094819
KJ638503	AF095702	AB161421.1	AF095702	PV234193.1	PV235139.1	PV235139.1	PV234193.1	AB045307	AF095702	HQ896983	KY801769	OQ096287	HQ896983		HZ099028			PQ631565	KJ638503	KR361582	AB161421.1	AF478545	AF095702	MK188764	AF095702
KJ638504	AF111995	AB161422.1	AF111995	PV234192.1	PV235138.1	PV235138.1	PV234192.1	AB045396	AF111995	JF692728	KJ586229	OQ096286	JF692728		DL462844			PQ631564	KJ638504	KR361581	AB161422.1	AF478546	AF111995	MK188765	AF111995
KJ638505	AF111996	AB175814.1	AF111996	PV234191.1	PV235137.1	PV235137.1	PV234191.1	AB046113	AF111996	JF927899	KJ586230	OQ096284	JF927899		DL462845			PQ631563	KJ638505	KM982441	AB175814.1	AF478547	AF111996	MK188766	AF111996
KJ638506	AF111997	AB175815.1	AF111997	PV234190.1	PV235136.1	PV235136.1	PV234190.1	AB046218	AF111997	JF937916	KJ625222	OQ096283	JF937916		DL462846			PQ631562	KJ638506	KF501172	AB175815.1	AF478548	AF111997	MK188767	AF111997
KJ638507	AF124991	AB175816.1	AF124991	PV234189.1	PV235135.1	PV235135.1	PV234189.1	AB052820	AF124991	JF973018	KJ625223	OQ096282	JF973018		DL462847			PQ631561	KJ638507	KF501171	AB175816.1	AF478549	AF124991	MK188768	AF124991
KJ638508	AF140352	AB175817.1	AF140352	PV234188.1	PV235134.1	PV235134.1	PV234188.1	AB052821	AF140352	JF973019	KJ625224	OQ096281	JF973019		DL462848			PQ631560	KJ638508	KF501170	AB175817.1	AF478550	AF140352	MK188769	AF140352
KJ638509	AF151953	AB175818.1	AF151953	PV234187.1	PV235133.1	PV235133.1	PV234187.1	AB058398	AF151953	JF973020	KJ625225	OQ096279	JF973020		LF151321			PQ631559	KJ638509	KF501169	AB175818.1	AY445077	AF151953	MK188770	AF151953
KJ638510	AF151954	AB175819.1	AF151954	PV234186.1	PV235132.1	PV235132.1	PV234186.1	AB058399	AF151954	JF973021	KT002008	OQ096274	JF973021		LY679828			PQ631558	KJ638510	KF501168	AB175819.1	AY466011	AF151954	MK188771	AF151954
KJ638511	AF151955	AB175820.1	AF151955	PV234185.1	PV235131.1	PV235131.1	PV234185.1	AB058400	AF151955	JF973022	AB779763	OQ096273	JF973022		LF151319			PQ631557	KJ638511	KF501167	AB175820.1	AY542312	AF151955	MK188772	AF151955
KJ638512	AF151956	AB175821.1	AF151956	PV234184.1	PV235130.1	PV235130.1	PV234184.1	AB058401	AF151956	JF973023	AB786671	OQ096272	JF973023		HZ099029			PQ631556	KJ638512	KF501166	AB175821.1	AY649446	AF151956	MK188773	AF151956
KJ638513	AF151957	AB175822.1	AF151957	PV234183.1	PV235129.1	PV235129.1	PV234183.1	AB058402	AF151957	JF973024	AB786672	OQ096271	JF973024		HZ099030			PQ631555	KJ638513	KF501165	AB175822.1	AF152905	AF151957	MK188774	AF151957
KJ638514	AF151958	AB175823.1	AF151958	PV234182.1	PV235128.1	PV235128.1	PV234182.1	AB058403	AF151958	JF973025	AB860326	OQ096270	JF973025		LF151320			PQ631554	KJ638514	KF501164	AB175823.1	AF152906	AF151958	MK188775	AF151958
KJ638515	AF151959	AB245473.1	AF151959	PV234181.1	PV235127.1	PV235127.1	PV234181.1	AB075200	AF151959	JF973026	FJ831441	OQ096269	JF973026		LY679836			PQ631553	KJ638515	KF501163	AB245473.1	AF158979	AF151959	MK188776	AF151959
KJ638516	AF151960	AB245474.1	AF151960	PV234180.1	PV235126.1	PV235126.1	PV234180.1	AB075201	AF151960	JF973027	HM362784	OQ096268	JF973027		MEAENDL			PQ631552	KJ638516	KF501162	AB245474.1	X65509	AF151960	MK188777	AF151960
KJ638517	AF154841	AB245475.1	AF154841	PV234179.1	PV235125.1	PV235125.1	PV234179.1	AB075202	AF154841	JF973028	HM367086	OQ096267	JF973028		LY679829			PQ631551	KJ638517	KF501161	AB245475.1	DQ191175	AF154841	MK188778	AF154841
KJ638518	AF169856	AB245476.1	AF169856	PV234178.1	PV235124.1	PV235124.1	PV234178.1	AB075203	AF169856	JF973029	HM367087	OQ096265	JF973029		LY679831			PQ631550	KJ638518	KF501160	AB245476.1	DQ191765	AF169856	MK188779	AF169856
KJ638519	AF169857	AB245477.1	AF169857	PV234177.1	PV235123.1	PV235123.1	PV234177.1	AB075204	AF169857	JF973030	JN005787	PP693928	JF973030		MEAEND			PQ631549	KJ638519	KF501159	AB245477.1	DQ191766	AF169857	MK188780	AF169857
KJ638520	AF169858	AB245478.1	AF169858	PV234176.1	PV235122.1	PV235122.1	PV234176.1	AB075205	AF169858	JF973031	JN005791	PP693927	JF973031		MEAENDHB			PQ631548	KJ638520	KF501158	AB245478.1	DQ191767	AF169858	MK188781	AF169858
KJ638521	AF169859	AB370020.1	AF169859	PV234175.1	PV235121.1	PV235121.1	PV234175.1	AB075206	AF169859	JF973032	JN005797	PP626047	JF973032		LY679833			PQ631547	KJ638521	KF501157	AB370020.1	AY964107	AF169859	MK188782	AF169859
KJ638522	AF169860	AB370021.1	AF169860	PV234174.1	PV235120.1	PV235120.1	PV234174.1	AB075207	AF169860	JF973033	JN005800	PP620722	JF973033		MEANPA			PQ631546	KJ638522	KF501156	AB370021.1	AY964108	AF169860	MK188783	AF169860
KJ638523	AF193423	AB370022.1	AF193423	PV234173.1	PV235119.1	PV235119.1	PV234173.1	AB075208	AF193423	JF973034	JN005802	ON651119	JF973034		MEANPB			PQ631545	KJ638523	KF501155	AB370022.1	AY964109	AF193423	MK188784	AF193423
KJ638524	AF193788	AB370023.1	AF193788	PV234172.1	PV235118.1	PV235118.1	PV234172.1	AB075209	AF193788	JF973035	JN005812	ON651062	JF973035		MEANPC			PQ631544	KJ638524	KF501154	AB370023.1	AY964110	AF193788	MK188785	AF193788
KJ638525	AF199412	AB370024.1	AF199412	PV234171.1	PV235117.1	PV235117.1	PV234171.1	AB075210	AF199412	JF973036	JN005815	ON650926	JF973036		MEANPD			PQ631543	KJ638525	KF501153	AB370024.1	AY964111	AF199412	MK188786	AF199412
EF088279	AF200685	AB370025.1	AF200685	PV234170.1	PV235116.1	PV235116.1	PV234170.1	AB075211	AF200685	JF973037	JQ942130	ON650868	JF973037		MEANPE			PQ631542	EF088279	KF501152	AB370025.1	AY964112	AF200685	MK188787	AF200685
EF088280	AF201731	AB370026.1	AF201731	PV234169.1	PV235115.1	PV235115.1	PV234169.1	AB075212	AF201731	JF973038	JX215254	LC810428	JF973038		MEANPF			PQ631541	EF088280	KF501151	AB370026.1	AY964113	AF201731	MK188788	AF201731
EF088281	AF201732	AB370027.1	AF201732	PV234168.1	PV235114.1	PV235114.1	PV234168.1	AB075213	AF201732	JF973039	JX402874	LC810427	JF973039		MEANPG			PQ631540	EF088281	KF501150	AB370027.1	AY964114	AF201732	MK188789	AF201732
EF088282	AF201733	AB370028.1	AF201733	PV234167.1	PV235113.1	PV235113.1	PV234167.1	AB075214	AF201733	JF973040	JX402880	LC810426	JF973040		MEANPH			PQ631539	EF088282	KF501149	AB370028.1	E39838	AF201733	MK188790	AF201733
FJ608669	AF201930	AB370029.1	AF201930	PV234166.1	PV235112.1	PV235112.1	PV234166.1	AB088146	AF201930	JF973041	JX556685	LC810425	JF973041		MEANPI			PQ631538	FJ608669	JN619455	AB370029.1	DQ435615	AF201930	MK188791	AF201930
FJ608670	AF202998	AB370030.1	AF202998	PV234165.1	PV235111.1	PV235111.1	PV234165.1	AB088147	AF202998	JF973042	KC164509	LC810424	JF973042		MEANPJ			PQ631537	FJ608670	JN619454	AB370030.1	DQ226087	AF202998	MK188792	AF202998
FJ608671	AF202999	AB370031.1	AF202999	PV234164.1	PV235110.1	PV235110.1	PV234164.1	AB088148	AF202999	JF973043	KC164510	PP556762	JF973043		MEANPK			PQ631536	FJ608671	JN619453	AB370031.1	DQ226088	AF202999	MK778908	AF202999
FJ608672	AF203000	AB370032.1	AF203000	PV234163.1	PV235109.1	PV235109.1	PV234163.1	AB088149	AF203000	JF973045	KC164511	PP556761	JF973045		MEANPL			PQ631535	FJ608672	JN619452	AB370032.1	DQ228166	AF203000	MK778909	AF203000
FJ608673	AF203001	AB370033.1	AF203001	PV234162.1	PV235108.1	PV235108.1	PV234162.1	AB088150	AF203001	JF973046	KC164512	PP556760	JF973046		MEANPM			PQ631534	FJ608673	JN619451	AB370033.1	DQ922630	AF203001	MK778910	AF203001
FJ608674	AF203002	AB370034.1	AF203002	PV234161.1	PV235107.1	PV235107.1	PV234161.1	AB088151	AF203002	JF973047	KC170314	PP556759	JF973047		MEANPN			PQ631533	FJ608674	JN619450	AB370034.1	EF193648	AF203002	MK778911	AF203002
FJ608675	AF203003	AB370035.1	AF203003	PV234160.1	PV235106.1	PV235106.1	PV234160.1	AB088152	AF203003	JF973048	KC170315	PP556758	JF973048		MEANPO			PQ631532	FJ608675	JN619449	AB370035.1	EF375619	AF203003	MK778912	AF203003
FJ608676	AF203004	AB370036.1	AF203004	PV234159.1	PV235105.1	PV235105.1	PV234159.1	AB088153	AF203004	JF973049	KC288107	PP556757	JF973049		MEANPP			PQ631531	FJ608676	JN619448	AB370036.1	EF418782	AF203004	MK778913	AF203004
FJ608677	AF203005	AB370037.1	AF203005	PV234158.1	PV235104.1	PV235104.1	PV234158.1	AB088154	AF203005	JF973050	KC288110	PP556756	JF973050		MEANPQ			PQ631530	FJ608677	JN619447	AB370037.1	EF418783	AF203005	MK778914	AF203005
FJ608678	AF203006	AB370038.1	AF203006	PV234157.1	PV235103.1	PV235103.1	PV234157.1	AB088155	AF203006	JF973051	KC288111	PP556755	JF973051		MEANPR			PQ631529	FJ608678	JN619446	AB370038.1	EF445050	AF203006	MK778915	AF203006
FJ608679	AF203007	AB370039.1	AF203007	PV234156.1	PV235102.1	PV235102.1	PV234156.1	AB088156	AF203007	JF973052	KC904214	PP556754	JF973052		MEANPS			PQ631528	FJ608679	JN619445	AB370039.1	EF445055	AF203007	MK778916	AF203007
FJ608680	AF206254	AB370040.1	AF206254	PV234155.1	PV235101.1	PV235101.1	PV234155.1	AB088157	AF206254	JF973053	KC904215	PP556753	JF973053		MEANPT			PQ631527	FJ608680	JN619444	AB370040.1	EF445056	AF206254	MK778917	AF206254
FJ608681	AF206255	AB370041.1	AF206255	PV234154.1	PV235100.1	PV235100.1	PV234154.1	AB088158	AF206255	JF973054	KC904216	PP556752	JF973054		MEANPU			PQ631526	FJ608681	JN619443	AB370041.1	DQ887548	AF206255	MK778918	AF206255
FJ608682	AF206256	AB370042.1	AF206256	PV234153.1	PV235099.1	PV235099.1	PV234153.1	AB088159	AF206256	JF973055	KC904217	PP548285	JF973055		MEANPV			PQ631525	FJ608682	JN619442	AB370042.1	DQ889177	AF206256	MK778919	AF206256
FJ608683	AF206257	AB370043.1	AF206257	PV234152.1	PV235098.1	PV235098.1	PV234152.1	AB088160	AF206257	JF973056	KC904218	PP548284	JF973056		MEAENDNC			PQ631524	FJ608683	JN619441	AB370043.1	DQ889178	AF206257	MK778920	AF206257
FJ608684	AF206258	AB370044.1	AF206258	PV234151.1	PV235097.1	PV235097.1	PV234151.1	AB088161	AF206258	JF973057	KC904219	PP548283	JF973057		AB006495			PQ631523	FJ608684	JN619440	AB370044.1	DQ889179	AF206258	MK778921	AF206258
FJ608685	AF206259	AB370045.1	AF206259	PV234150.1	PV235096.1	PV235096.1	PV234150.1	AB088162	AF206259	JF973058	KC904220	LC805976	JF973058		AB006496			PQ631522	FJ608685	JN619439	AB370045.1	DQ889180	AF206259	MK778922	AF206259
FJ608686	AF206260	AB370046.1	AF206260	PV234149.1	PV235095.1	PV235095.1	PV234149.1	AB088163	AF206260	JF973059	KC907294	LC805014	JF973059		AB006497			PQ631521	FJ608686	JN619438	AB370046.1	DQ889181	AF206260	MK778923	AF206260
FJ608687	AF206261	AB370047.1	AF206261	PV234148.1	PV235094.1	PV235094.1	PV234148.1	AB088164	AF206261	JF973069	KC907295	PP411707	JF973069		AB006498			PQ631520	FJ608687	JN619437	AB370047.1	DQ889182	AF206261	MK778924	AF206261
FJ608688	AF206262	AB470478.1	AF206262	PV234147.1	PV235093.1	PV235093.1	PV234147.1	AB088165	AF206262	JF973070	KC907296	OP236022	JF973070		AB006499			PQ631519	FJ608688	JN619436	AB470478.1	DQ889183	AF206262	MK778925	AF206262
FJ608689	AF206263	AB470479.1	AF206263	PV234146.1	PV235092.1	PV235092.1	PV234146.1	AB088166	AF206263	JF973071	KC917297	OP236021	JF973071		AB006500			PQ631518	FJ608689	JN619435	AB470479.1	DQ889184	AF206263	MK922125	AF206263
FJ608690	AF206264	AB470480.1	AF206264	PV234145.1	PV235091.1	PV235091.1	PV234145.1	AB088167	AF206264	JF973072	KC917298	OP236018	JF973072		AB006501			PQ631517	FJ608690	JN619434	AB470480.1	DQ889185	AF206264	MK922126	AF206264
FJ608691	AF206265	AB470481.1	AF206265	PV234144.1	PV235090.1	PV235090.1	PV234144.1	AB088168	AF206265	JF973073	KC917299	OP236015	JF973073		AB006502			PQ631516	FJ608691	JN619433	AB470481.1	DQ889186	AF206265	MK922127	AF206265
FJ608692	AF206266	AB470482.1	AF206266	PV234143.1	PV235089.1	PV235089.1	PV234143.1	AB088169	AF206266	JF973074	KC917300	OP236014	JF973074		AB006503			PQ631515	FJ608692	JN619432	AB470482.1	DQ889187	AF206266	MK922128	AF206266
FJ608693	AF206267	AB485783.1	AF206267	PV234142.1	PV235088.1	PV235088.1	PV234142.1	AB088170	AF206267	JF973081	KC917301	OP236013	JF973081		AB006504			PQ631514	FJ608693	JN619431	AB485783.1	DQ889188	AF206267	MK922129	AF206267
FJ608694	AF206268	AB485784.1	AF206268	PV234141.1	PV235087.1	PV235087.1	PV234141.1	AB088171	AF206268	JF973082	KC917302	OP236012	JF973082		AB006505			PQ631513	FJ608694	JN619430	AB485784.1	DQ889189	AF206268	MK922130	AF206268
FJ608695	AF206269	AB485785.1	AF206269	PV234140.1	PV235086.1	PV235086.1	PV234140.1	AB088172	AF206269	JF973083	KC917303	OP236011	JF973083		AB006506			PQ631512	FJ608695	JN619429	AB485785.1	DQ903854	AF206269	MK922131	AF206269
FJ608696	AF206270	AB485786.1	AF206270	PV234139.1	PV235085.1	PV235085.1	PV234139.1	AB088173	AF206270	JF973084	KC917304	OP236010	JF973084		AB006507			PQ631511	FJ608696	JN619428	AB485786.1	EF596900	AF206270	MK922132	AF206270
FJ608697	AF206271	AB485787.1	AF206271	PV234138.1	PV235084.1	PV235084.1	PV234138.1	AB088174	AF206271	JF973086	KC917305	PP346772	JF973086		AB006508			PQ631510	FJ608697	JN619427	AB485787.1	EF596901	AF206271	MK922133	AF206271
FJ608698	AF208239	AB485788.1	AF208239	PV234137.1	PV235083.1	PV235083.1	PV234137.1	AB088175	AF208239	JF973087	KC917306	PP334142	JF973087		AB006509			PQ631509	FJ608698	JN619426	AB485788.1	EF596902	AF208239	MK922134	AF208239
FJ608699	AF208240	AB485789.1	AF208240	PV234136.1	PV235082.1	PV235082.1	PV234136.1	AB088176	AF208240	JF973088	KC917307	PP334141	JF973088		AB006510			PQ631508	FJ608699	JC735219	AB485789.1	EF596903	AF208240	MK922135	AF208240
FJ608700	AF210735	AB485790.1	AF210735	PV234135.1	PV235081.1	PV235081.1	PV234135.1	AB088177	AF210735	JF973089	KC923225	PP297231	JF973089		AB006511			PQ631507	FJ608700	JC603878	AB485790.1	EF596904	AF210735	MK922136	AF210735
FJ608701	AF218850	AB500649.1	AF218850	PV234134.1	PV235080.1	PV235080.1	PV234134.1	AB088178	AF218850	JF973090	KC923226	PP274939	JF973090		AB006512			PQ631506	FJ608701	JA607138	AB500649.1	EU143737	AF218850	MK922137	AF218850
FJ608702	AF218851	AB500650.1	AF218851	PV234133.1	PV235079.1	PV235079.1	PV234133.1	AB088179	AF218851	JF973091	KC923227	PP274938	JF973091		AB006513			PQ631505	FJ608702	JA222391	AB500650.1	AM903376	AF218851	MK922138	AF218851
AY286479	AF218852	AB500651.1	AF218852	PV234132.1	PV235078.1	PV235078.1	PV234132.1	AB088180	AF218852	JF973092	KC923228	PP274937	JF973092		AB006514			PQ631504	AY286479	JA104753	AB500651.1	EU252148	AF218852	MK922139	AF218852
KY460515	AF220949	AB500652.1	AF220949	PV234131.1	PV235077.1	PV235077.1	PV234131.1	AB088181	AF220949	JF973093	KC923229	PP274936	JF973093		AB006515			PQ631503	KY460515	HZ404796	AB500652.1	EU252149	AF220949	MK922140	AF220949
KY460518	AF221667	AB500653.1	AF221667	PV234130.1	PV235076.1	PV235076.1	PV234130.1	AB088182	AF221667	JF973094	KC923230	LC799307	JF973094		AB006516			PQ631502	KY460518	HW801803	AB500653.1	EU263644	AF221667	MH813464	AF221667
MH006681	AF227438	AB500654.1	AF227438	PV234129.1	PV235075.1	PV235075.1	PV234129.1	AB088183	AF227438	JF973095	KC923231	PP319662	JF973095		AB006517			PQ631501	MH006681	HW319624	AB500654.1	EU310405	AF227438	MH813465	AF227438
MH006682	AF239269	AB500655.1	AF239269	PV234124.1	PV235074.1	PV235074.1	PV234124.1	AB088184	AF239269	JF973096	KC923232	PP319661	JF973096		AB006518			PQ631500	MH006682	HW319614	AB500655.1	EU327874	AF239269	MK291440	AF239269
MH006683	AF239270	AB500656.1	AF239270	PV234123.1	PV235073.1	PV235073.1	PV234123.1	AB088185	AF239270	JF973097	KC923233	PP319660	JF973097		AB006519			PQ631499	MH006683	HV774731	AB500656.1	EU327875	AF239270	MN164531	AF239270
MH006684	AF239271	AB500657.1	AF239271	PV234122.1	PV235072.1	PV235072.1	PV234122.1	AB088186	AF239271	JF973098	KC954668	PP319659	JF973098		AB006520			PQ631498	MH006684	HV320245	AB500657.1	EU379560	AF239271	MN264638	AF239271
NC_021928	AF239272	AB500658.1	AF239272	PV234121.1	PV235071.1	PV235071.1	PV234121.1	AB088187	AF239272	JF973099	KC997611	PP319658	JF973099		AB006521			PQ631497	NC_021928	HV320244	AB500658.1	EU409838	AF239272	MN264639	AF239272
LQ903767	AF239273	AB500659.1	AF239273	PV234120.1	PV235070.1	PV235070.1	PV234120.1	AB088188	AF239273	JF973100	KF013135	PP319657	JF973100		AB006522			PQ631496	LQ903767	HV320243	AB500659.1	EU409839	AF239273	MN264640	AF239273
KX912822	AF239274	AB500660.1	AF239274	PV234119.1	PV235069.1	PV235069.1	PV234119.1	AB088189	AF239274	JF973101	KF013136	PP319656	JF973101		AB006523			PQ631495	KX912822	HV320242	AB500660.1	DI002037	AF239274	MN264641	AF239274
KX912823	AF239275	AB500661.1	AF239275	PV234118.1	PV235068.1	PV235068.1	PV234118.1	AB088190	AF239275	JF973102	KF013137	PP319655	JF973102		AB006524			PQ631494	KX912823	HV320241	AB500661.1	EU489475	AF239275	MN264642	AF239275
KX912824	AF239276	AB500662.1	AF239276	PV234117.1	PV235067.1	PV235067.1	PV234117.1	AB088191	AF239276	JF973103	KF013138	PP319654	JF973103		AB006525			PQ631493	KX912824	HV320240	AB500662.1	EU545142	AF239276	MN514953	AF239276
KX912825	AF239277	AB500663.1	AF239277	PV234116.1	PV235066.1	PV235066.1	PV234116.1	AB088192	AF239277	JF973104	KF013139	PP319653	JF973104		AB006526			PQ631492	KX912825	HV320070	AB500663.1	EU545143	AF239277	MN514954	AF239277
KX912826	AF239278	AB500664.1	AF239278	PV234115.1	PV235065.1	PV235065.1	PV234115.1	AB089378	AF239278	JF973105	KF013140	PP319652	JF973105		AB006527			PQ631491	KX912826	HV320069	AB500664.1	EU532600	AF239278	MN514955	AF239278
KX912827	AF239279	AB500665.1	AF239279	PV234114.1	PV235064.1	PV235064.1	PV234114.1	AB089379	AF239279	JF973106	KF013141	PP319651	JF973106		AB006528			PQ631490	KX912827	HV320068	AB500665.1	EU564812	AF239279	MN514956	AF239279
KX912828	AF239280	AB500666.1	AF239280	PV234113.1	PV235063.1	PV235063.1	PV234113.1	AB089380	AF239280	JF973107	KF013142	PP319650	JF973107		AB006529			PQ631489	KX912828	HV320067	AB500666.1	EU564813	AF239280	MN514957	AF239280
KX912829	AF239281	AB500667.1	AF239281	PV234111.1	PV234491.1	PV234491.1	PV234111.1	AB094047	AF239281	JF973108	KF013143	PP319649	JF973108		LY679834			PQ631488	KX912829	HV320066	AB500667.1	EU589210	AF239281	MN514958	AF239281
KX912830	AF239282	AB500668.1	AF239282	PV234110.1	PV234490.1	PV234490.1	PV234110.1	AB095421	AF239282	JF973109	KF013144	PP319648	JF973109		LY679835			PQ631487	KX912830	HV320065	AB500668.1	EU593894	AF239282	MN295672	AF239282
KX912831	AF239982	AB500669.1	AF239982	PV234109.1	PV234489.1	PV234489.1	PV234109.1	AB095422	AF239982	JF973110	KF013145	PP319647	JF973110		FN687775			PQ631486	KX912831	HV192074	AB500669.1	EU594261	AF239982	MN295673	AF239982
KX912832	AF239983	AB500670.1	AF239983	PV234108.1	PV234488.1	PV234488.1	PV234108.1	AB095423	AF239983	JF973111	KF027110	PP319646	JF973111		FN687776			PQ631485	KX912832	HV192073	AB500670.1	EU597632	AF239983	MN316616	AF239983
KX912833	AF239984	AB500671.1	AF239984	PV234107.1	PV234487.1	PV234487.1	PV234107.1	AB095424	AF239984	JF973112	KF027111	PP319645	JF973112		FN687777			PQ631484	KX912833	HV192072	AB500671.1	EU684265	AF239984	MN316617	AF239984
KX912834	AF239985	AB500672.1	AF239985	PV234106.1	PV234486.1	PV234486.1	PV234106.1	AB095425	AF239985	JF973113	KF027146	PP229495	JF973113		FN687778			PQ631483	KX912834	HV192071	AB500672.1	EU716337	AF239985	MN316618	AF239985
KX912835	AF250005	AB500673.1	AF250005	PV234105.1	PV234485.1	PV234485.1	PV234105.1	AB095426	AF250005	JF973114	KF027147	PP229494	JF973114		FN687779			PQ631482	KX912835	HB384814	AB500673.1	EU743934	AF250005	MN316619	AF250005
KX912836	AF250006	AB500674.1	AF250006	PV234104.1	PV234484.1	PV234484.1	PV234104.1	AB095427	AF250006	JF973115	KF027148	PP229493	JF973115		FN687780			PQ631481	KX912836	HB384813	AB500674.1	EU743935	AF250006	MN316620	AF250006
KX912837	AF257075	AB500675.1	AF257075	PV234103.1	PV234483.1	PV234483.1	PV234103.1	AB095428	AF257075	JF973118	KF027149	PP229492	JF973118		FN687781			PQ631480	KX912837	GN350953	AB500675.1	EU726268	AF257075	MN316621	AF257075
KX912838	AF258780	AB500676.1	AF258780	PV234102.1	PV234482.1	PV234482.1	PV234102.1	AB095429	AF258780	JF973119	KF027150	PP229490	JF973119		FN687782			PQ631479	KX912838	GN350952	AB500676.1	FJ011001	AF258780	MN316622	AF258780
KX912839	AF274420	AB500677.1	AF274420	PV234101.1	PV234481.1	PV234481.1	PV234101.1	AB095430	AF274420	JF973120	KF032081	PP229489	JF973120		FN687783			PQ631478	KX912839	GN350951	AB500677.1	FJ011002	AF274420	MN316623	AF274420
KX912840	AF274421	AB500678.1	AF274421	PV234100.1	PV234480.1	PV234480.1	PV234100.1	AB099686	AF274421	JF973121	KF032082	PP229488	JF973121		FN687784			PQ631477	KX912840	GN350950	AB500678.1	FJ011003	AF274421	MN316624	AF274421
KX912841	AF274422	AB500679.1	AF274422	PV234099.1	PV234479.1	PV234479.1	PV234099.1	AB099687	AF274422	JF973122	KF032083	PP229487	JF973122		FN687785			PQ631476	KX912841	GN350949	AB500679.1	FJ009230	AF274422	MN316625	AF274422
KX912842	AF274423	AB500680.1	AF274423	PV234098.1	PV234478.1	PV234478.1	PV234098.1	AB099688	AF274423	JF973123	KF032084	PP101943	JF973123		FN687786			PQ631475	KX912842	GN350948	AB500680.1	FJ009231	AF274423	MN316626	AF274423
KX912843	AF274424	AB500681.1	AF274424	PV234097.1	PV234477.1	PV234477.1	PV234097.1	AB099689	AF274424	JF973124	KF039691	PP101942	JF973124		FN687787			PQ631474	KX912843	GN350947	AB500681.1	EU716072	AF274424	MN316627	AF274424
KX912844	AF274425	AB500682.1	AF274425	PV234096.1	PV234476.1	PV234476.1	PV234096.1	AB104874	AF274425	JF973125	KF039692	PP056610	JF973125		FN687788			PQ631473	KX912844	GN350946	AB500682.1	EU716073	AF274425	MN850344	AF274425
KX912845	AF274426	AB551033.1	AF274426	PV234095.1	PV234475.1	PV234475.1	PV234095.1	AB104875	AF274426	JF973126	KF039693	MH631016	JF973126		FN687789			PQ631472	KX912845	GN350945	AB551033.1	EU716074	AF274426	MN850345	AF274426
KX912846	AF274427	AB551034.1	AF274427	PV234094.1	PV234474.1	PV234474.1	PV234094.1	AB104876	AF274427	JF973127	KF039694	MH631015	JF973127		FN687790			PQ631471	KX912846	GN350944	AB551034.1	EU716075	AF274427	MN850346	AF274427
KX912847	AF274428	AB551035.1	AF274428	PV234093.1	PV234473.1	PV234473.1	PV234093.1	AB104877	AF274428	JF973128	KF039695	OR830038	JF973128		FN687791			PQ631470	KX912847	GN350943	AB551035.1	FJ405223	AF274428	MN850347	AF274428
KX912848	AF274429	AB551036.1	AF274429	PV234092.1	PV234472.1	PV234472.1	PV234092.1	AB104878	AF274429	JF973129	KF039697	OR830037	JF973129		FN687792			PQ631469	KX912848	GN350942	AB551036.1	FJ405224	AF274429	MN850348	AF274429
KX912849	AF274430	AB551037.1	AF274430	PV234091.1	PV234471.1	PV234471.1	PV234091.1	AB104879	AF274430	JF973130	KF039698	OR830036	JF973130		FN687793			PQ631468	KX912849	GN350941	AB551037.1	FJ409464	AF274430	MN850349	AF274430
KX912850	AF274431	AB551038.1	AF274431	PV234090.1	PV234470.1	PV234470.1	PV234090.1	AB104880	AF274431	JF973131	KF051943	OR830035	JF973131		FN687794			PQ631467	KX912850	GN350940	AB551038.1	FJ392651	AF274431	MN850350	AF274431
KX912851	AF274432	AB551039.1	AF274432	PV234089.1	PV234469.1	PV234469.1	PV234089.1	AB180722	AF274432	JF973132	KF149863	OR830034	JF973132		FN687795			PQ631466	KX912851	GN350939	AB551039.1	FJ392652	AF274432	MN164532	AF274432
KX912852	AF274433	AB551040.1	AF274433	PV234088.1	PV234468.1	PV234468.1	PV234088.1	AB180723	AF274433	JF973133	KF199174	OR830033	JF973133		LY679830			PQ631465	KX912852	GN350938	AB551040.1	EU296494	AF274433	KX452069	AF274433
KX912853	AF274434	AB551041.1	AF274434	PV234087.1	PV234467.1	PV234467.1	PV234087.1	AB180724	AF274434	JF973134	KF199175	OR830032	JF973134		LY679832			PQ631464	KX912853	GN350937	AB551041.1	DQ494317	AF274434	KX452070	AF274434
KX912854	AF274435	AB551042.1	AF274435	PV234086.1	PV234466.1	PV234466.1	PV234086.1	AB186900	AF274435	JF973135	KF199176	OR830031	JF973135		LF151313			PQ631463	KX912854	GN350936	AB551042.1	DQ494318	AF274435	KX452071	AF274435
KX912855	AF274436	AB551043.1	AF274436	PV234085.1	PV234465.1	PV234465.1	PV234085.1	AB186901	AF274436	JF973136	KF199177	OR948589	JF973136		LF151316			PQ631462	KX912855	FJ555202	AB551043.1	DQ494319	AF274436	KX452072	AF274436
KX912856	AF274437	AB551044.1	AF274437	PV234084.1	PV234464.1	PV234464.1	PV234084.1	AB186902	AF274437	JN005788	KF199178	OR948588	JN005788		LY679837			PQ631461	KX912856	FJ543092	AB551044.1	DQ522030	AF274437	KX452073	AF274437
KX912857	AF274438	AB551045.1	AF274438	PV234083.1	PV234463.1	PV234463.1	PV234083.1	AB186903	AF274438	JN005792	KF199179	OR948587	JN005792		MVU29278			PQ631460	KX912857	FJ543091	AB551045.1	DQ778941	AF274438	KX452074	AF274438
KX912858	AF274439	AB551046.1	AF274439	PV234082.1	PV234462.1	PV234462.1	PV234082.1	AB186904	AF274439	JN005793	KF199180	OR840961	JN005793		MVU29279			PQ631459	KX912858	FJ543090	AB551046.1	DQ887066	AF274439	KX452075	AF274439
KX912859	AF274440	AB551047.1	AF274440	PV234081.1	PV234461.1	PV234461.1	PV234081.1	AB186905	AF274440	JN005794	KF199181	OR840960	JN005794		MVU29280			PQ631458	KX912859	DM156234	AB551047.1	DQ887547	AF274440	KX452076	AF274440
KX912860	AF274441	AB551048.1	AF274441	PV234080.1	PV234460.1	PV234460.1	PV234080.1	AB186906	AF274441	JN005795	KF199182	OR840959	JN005795		MVU29281			PF321316	KX912860	DM156224	AB551048.1	EF042818	AF274441	KX452077	AF274441
KX912861	AF274442	AB551049.1	AF274442	PV234079.1	PV234459.1	PV234459.1	PV234079.1	AB186907	AF274442	JN005806	KF199183	OR840958	JN005806		MVU29282			PQ451427	KX912861	DJ081433	AB551049.1	EF042819	AF274442	MN792827	AF274442
KX912862	AF274443	AB551050.1	AF274443	PV234072.1	PV234458.1	PV234458.1	PV234072.1	AB186908	AF274443	JN005813	KF199184	OR840955	JN005813		MVU29286			PQ451426	KX912862	DJ081429	AB551050.1	EU934233	AF274443	MN792828	AF274443
KX912863	AF276300	AB551051.1	AF276300	PV234049.1	PV234457.1	PV234457.1	PV234049.1	AB186909	AF276300	JN005818	KF199185	OR840954	JN005818		MVU29288			PQ451425	KX912863	DJ081425	AB551051.1	EU934234	AF276300	MT338572	AF276300
KX912864	AF281065	AB551052.1	AF281065	PV234048.1	PV234456.1	PV234456.1	PV234048.1	AB186910	AF281065	JN112819	KF199186	OR840953	JN112819		MVU29291			PQ311697	KX912864	DI440636	AB551052.1	FJ477089	AF281065	MT338573	AF281065
MH892407	AF283868	AB551053.1	AF283868	PV234047.1	PV234455.1	PV234455.1	PV234047.1	AB186911	AF283868	JN112820	KF199187	OR840952	JN112820		MVU29294			PQ311696	MH892407	DI128159	AB551053.1	FJ477090	AF283868	MT811954	AF283868
MH892408	AF286180	AB551054.1	AF286180	PV234046.1	PV234454.1	PV234454.1	PV234046.1	AB254456	AF286180	JN112821	KF224900	LC789941	JN112821		MVU29295			PQ311695	MH892408	DI124734	AB551054.1	AY378091	AF286180	MT811955	AF286180
MH591216	AF286181	AB551055.1	AF286181	PV234045.1	PV234453.1	PV234453.1	PV234045.1	AB306927	AF286181	JN112822	KF224901	LC789940	JN112822		MVU29296			PQ311694	MH591216	DI124353	AB551055.1	FJ535063	AF286181	MT811956	AF286181
MN306038	AF286182	AB551056.1	AF286182	PV234044.1	PV234452.1	PV234452.1	PV234044.1	AB306928	AF286182	JN112823	KF228935	OR854812	JN112823		MVU29297			PQ311693	MN306038	BRU92114	AB551056.1	FJ710170	AF286182	MW027008	AF286182
MN306056	AF286183	AB551057.1	AF286183	PV234043.1	PV234451.1	PV234451.1	PV234043.1	AB306929	AF286183	JN112824	KF228936	OR854811	JN112824		MVU29298			PQ311692	MN306056	BRU92113	AB551057.1	FJ710171	AF286183	MW027009	AF286183
MN306058	AF286184	AB551058.1	AF286184	PV234042.1	PV234450.1	PV234450.1	PV234042.1	AB306930	AF286184	JN112825	KF228937	OR830041	JN112825		MVU29299			PQ311691	MN306058	BRU92112	AB551058.1	FJ710172	AF286184	MW027010	AF286184
MT063416	AF286185	AB551059.1	AF286185	PV234041.1	PV234449.1	PV234449.1	PV234041.1	AB367914	AF286185	JN112826	KF228938	OR830040	JN112826		MVU29301			PQ311690	MT063416	BRU92111	AB551059.1	FJ710173	AF286185	MW027011	AF286185
MT063417	AF286302	AB551060.1	AF286302	PV234040.1	PV234448.1	PV234448.1	PV234040.1	AB367915	AF286302	JN112827	KF228939	OR830039	JN112827		MVU29303			PQ311689	MT063417	BRU92110	AB551060.1	FJ710174	AF286302	MW027012	AF286302
MN488685	AF286303	AB551061.1	AF286303	PV234039.1	PV234447.1	PV234447.1	PV234039.1	AB367916	AF286303	JN112828	KF228940	OR743904	JN112828		MVU29304			PQ311688	MN488685	BRU92109	AB551061.1	FJ710175	AF286303	MW027013	AF286303
MN488686	AF288146	AB551062.1	AF288146	PV234038.1	PV234446.1	PV234446.1	PV234038.1	AB367917	AF288146	JN112829	KF286551	OR743903	JN112829		MVU29305			PQ325562	MN488686	BRU92108	AB551062.1	FJ710176	AF288146	MW027014	AF288146
MN488687	AF288467	AB551063.1	AF288467	PV234037.1	PV234445.1	PV234445.1	PV234037.1	AB367918	AF288467	JN112830	KF361362	OR743902	JN112830		MVU29307			PQ325561	MN488687	BRU92107	AB551063.1	FJ710177	AF288467	MT550865	AF288467
MN488701	AF305595	AB551064.1	AF305595	PV234036.1	PV234444.1	PV234444.1	PV234036.1	AB367919	AF305595	JN112831	KF361363	OR743901	JN112831		MVU29310			PQ325560	MN488701	BRU92106	AB551064.1	FJ710178	AF305595	MT550866	AF305595
MN488702	AF317209	AB551065.1	AF317209	PV234035.1	PV234443.1	PV234443.1	PV234035.1	AB367920	AF317209	JN112832	KF385861	OR743900	JN112832		MVU29312			PQ325559	MN488702	BRU92105	AB551065.1	FJ710179	AF317209	MT550867	AF317209
LC486656	AF317210	AB551066.1	AF317210	PV234034.1	PV234442.1	PV234442.1	PV234034.1	AB426544	AF317210	JN112833	KF385862	OR743899	JN112833		MVU29314			LC727149	LC486656	BRU92104	AB551066.1	FJ710180	AF317210	MT550871	AF317210
LC486657	AF317211	AB551067.1	AF317211	PV234033.1	PV234441.1	PV234441.1	PV234033.1	AB426545	AF317211	JN112834	KF385863	OR743898	JN112834		MVU29318			LC727148	LC486657	BRU92103	AB551067.1	FJ710181	AF317211	MK756293	AF317211
LC486658	AF317212	AB551068.1	AF317212	PV234032.1	PV234440.1	PV234440.1	PV234032.1	AB426895	AF317212	JN112835	KF385865	OR743897	JN112835		MVU29319			LC727147	LC486658	BRU92102	AB551068.1	FJ710182	AF317212	MK756294	AF317212
LC486659	AF317213	AB551069.1	AF317213	PV234031.1	PV234439.1	PV234439.1	PV234031.1	AB426896	AF317213	JN112836	KF413762	OR743896	JN112836		MVU29322			LC727146	LC486659	BRU92101	AB551069.1	FJ710183	AF317213	MT561452	AF317213
LC486660	AF317214	AB551070.1	AF317214	PV234030.1	PV234438.1	PV234438.1	PV234030.1	AB426897	AF317214	JN112837	KF420481	OR743895	JN112837		MVU29324			LC727145	LC486660	BRU92100	AB551070.1	FJ710184	AF317214	MT561453	AF317214
LC486661	AF317215	AB551071.1	AF317215	PV234029.1	PV234437.1	PV234437.1	PV234029.1	AB426898	AF317215	JN112838	KF425326	OR743894	JN112838		MVU29325			LC685525	LC486661	BRU92099	AB551071.1	FJ710185	AF317215	MT554689	AF317215
LC486662	AF317216	AB551072.1	AF317216	PV234028.1	PV234436.1	PV234436.1	PV234028.1	AB426899	AF317216	JN112839	KF425327	OR743893	JN112839		MVU29326			LC685524	LC486662	BRU92098	AB551072.1	FJ710186	AF317216	MT554690	AF317216
LC486663	AF317471	AB551073.1	AF317471	PV234027.1	PV234435.1	PV234435.1	PV234027.1	AB426900	AF317471	JN112840	KF433082	OR743892	JN112840		MVU29329			LC685523	LC486663	BRU57823	AB551073.1	FJ851450	AF317471	MT554691	AF317471
LC486664	AF317498	AB551074.1	AF317498	PV234026.1	PV234434.1	PV234434.1	PV234026.1	AB426901	AF317498	JN112841	KF433083	OR743891	JN112841		MVU29330			LC685522	LC486664	BRU55257	AB551074.1	FJ851451	AF317498	MT554692	AF317498
LC486665	AF317499	AB551075.1	AF317499	PV234025.1	PV234433.1	PV234433.1	PV234025.1	AB426902	AF317499	JN112842	KF447437	OR743890	JN112842		AF263875			LC685521	LC486665	BRU55256	AB551075.1	FJ851452	AF317499	MT554693	AF317499
LC486666	AF318282	AB551076.1	AF318282	PV234024.1	PV234432.1	PV234432.1	PV234024.1	AB426903	AF318282	JN112843	KF469363	OR743889	JN112843		AF106970			LC685520	LC486666	BRU55255	AB551076.1	FJ851453	AF318282	MT554694	AF318282
LC486667	AF321275	AB551077.1	AF321275	PV234023.1	PV234431.1	PV234431.1	PV234023.1	AB426904	AF321275	JN112844	KF469367	OR743888	JN112844		DQ019226			LC685519	LC486667	BRU55254	AB551077.1	FJ851454	AF321275	MT554695	AF321275
LC486668	AF322367	AB551078.1	AF322367	PV234022.1	PV234430.1	PV234430.1	PV234022.1	AB435245	AF322367	JN112845	KF469368	OR743887	JN112845		AF106969			LC685518	LC486668	BRU55253	AB551078.1	FJ851455	AF322367	MT554696	AF322367
LC486669	AF322368	AB551079.1	AF322368	PV234021.1	PV234429.1	PV234429.1	PV234021.1	AB435246	AF322368	JN112846	KF469369	OR743886	JN112846		AY425711			LC685517	LC486669	BRU55252	AB551079.1	FJ851456	AF322368	MT554697	AF322368
LC486670	AF334684	AB551080.1	AF334684	PV234020.1	PV234428.1	PV234428.1	PV234020.1	AB435247	AF334684	JN112847	KF484406	OR743885	JN112847		AJ277401			LC685516	LC486670	BRU55251	AB551080.1	FJ851457	AF334684	MT554698	AF334684
LC486671	AF334685	AB551081.1	AF334685	PV234019.1	PV234427.1	PV234427.1	PV234019.1	AB435555	AF334685	JN112848	KF533137	OR743884	JN112848		AJ277402			LC685515	LC486671	BRU55250	AB551081.1	FJ851458	AF334685	MT554699	AF334685
LC486672	AF334686	AB551082.1	AF334686	PV234018.1	PV234426.1	PV234426.1	PV234018.1	AB435556	AF334686	JN112849	KF533138	OR743883	JN112849		AF106968			LC685514	LC486672	BRU55249	AB551082.1	FJ848530	AF334686	MT554700	AF334686
LC486673	AF334687	AB551083.1	AF334687	PV234017.1	PV234425.1	PV234425.1	PV234017.1	AB435557	AF334687	JN112850	KF533139	OR743882	JN112850		AF107003			LC685513	LC486673	BRU55248	AB551083.1	FJ848531	AF334687	MZ463082	AF334687
LC486674	AF334688	AB551084.1	AF334688	PV234016.1	PV234424.1	PV234424.1	PV234016.1	AB435558	AF334688	JN112851	KF533140	OR743881	JN112851		AF263905			LC685512	LC486674	BRU55247	AB551084.1	FJ848532	AF334688	MZ463083	AF334688
LC486675	AF334689	AB551085.1	AF334689	PV234015.1	PV234423.1	PV234423.1	PV234015.1	AB435559	AF334689	JN112852	KF558320	OR743880	JN112852		EF151191			LC685511	LC486675	BRU55246	AB551085.1	FJ848533	AF334689	MZ463084	AF334689
LC486676	AF335553	AB551086.1	AF335553	PV234014.1	PV234422.1	PV234422.1	PV234014.1	AB447494	AF335553	JN126025	KF569808	OR743879	JN126025		MN005207			LC685510	LC486676	BRU33539	AB551086.1	FJ848534	AF335553	MZ463085	AF335553
MT118674	AF335554	AB551087.1	AF335554	PV234013.1	PV234421.1	PV234421.1	PV234013.1	AB447495	AF335554	JN126026	KF569809	OR743878	JN126026		MN005208			LC685509	MT118674	BRU24716	AB551087.1	FJ848535	AF335554	MZ463086	AF335554
MT118676	AF335555	AB551088.1	AF335555	PV234012.1	PV234420.1	PV234420.1	PV234012.1	AB447496	AF335555	JN126027	KF591385	OR743877	JN126027		MN005209			LC685508	MT118676	BRU24715	AB551088.1	FJ848536	AF335555	MZ463087	AF335555
MT118679	AF338716	AB551089.1	AF338716	PV234011.1	PV234419.1	PV234419.1	PV234011.1	AB447497	AF338716	JN126028	KF591389	OR743876	JN126028		MN005210			LC685507	MT118679	BRU24714	AB551089.1	EU715250	AF338716	MZ463088	AF338716
MT118680	AF338717	AB551090.1	AF338717	PV234010.1	PV234418.1	PV234418.1	PV234010.1	AB447498	AF338717	JN126029	KF672744	OR743875	JN126029		MN005211			LC685506	MT118680	BRU24713	AB551090.1	FJ868160	AF338717	MZ463089	AF338717
MT118682	AF338718	AB551091.1	AF338718	PV234009.1	PV234417.1	PV234417.1	PV234009.1	AB447499	AF338718	JN126030	KF680047	OR743874	JN126030		MN005212			LC685505	MT118682	BRU15938	AB551091.1	FJ868161	AF338718	MZ463090	AF338718
MT118684	AF338719	AB551092.1	AF338719	PV234008.1	PV234416.1	PV234416.1	PV234008.1	AB447500	AF338719	JN126031	KF680048	OR743873	JN126031		MN005213			LC685504	MT118684	BRU15937	AB551092.1	FJ868162	AF338719	MZ463091	AF338719
MW575665	AF338720	AB551093.1	AF338720	PV234007.1	PV234415.1	PV234415.1	PV234007.1	AB447501	AF338720	JN126032	KF683444	OR743872	JN126032		MN005214			LC685503	MW575665	BRSPHOPRO	AB551093.1	FJ868163	AF338720	MZ463092	AF338720
MW575666	AF338721	AB551094.1	AF338721	PV234006.1	PV234414.1	PV234414.1	PV234006.1	AB447502	AF338721	JN126033	KF715481	OR743871	JN126033		MN005215			LC685502	MW575666	BRSNUCLP	AB551094.1	FJ868164	AF338721	MZ463093	AF338721
MW645220	AF338722	AB551095.1	AF338722	PV234005.1	PV234413.1	PV234413.1	PV234005.1	AB447503	AF338722	JN126034	KF751188	OR743870	JN126034		MN005216			LC685501	MW645220	BRSMSH	AB551095.1	FJ868165	AF338722	MZ493944	AF338722
MW645221	AF338723	AB551096.1	AF338723	PV234004.1	PV234412.1	PV234412.1	PV234004.1	AB447504	AF338723	JN126035	KF751189	OR743869	JN126035		MN005217			LC685500	MW645221	BRSMNP	AB551096.1	FJ868166	AF338723	ON783815	AF338723
MW645222	AF338724	AB551097.1	AF338724	PV234003.1	PV234411.1	PV234411.1	PV234003.1	AB447505	AF338724	JN126036	KF764693	OR743868	JN126036		MN005218			LC685499	MW645222	BRSMGP	AB551097.1	FJ868167	AF338724	ON783816	AF338724
MW645223	AF338725	AB551098.1	AF338725	PV234002.1	PV234410.1	PV234410.1	PV234002.1	AB447506	AF338725	JN126037	KF764694	OR743867	JN126037		MN005219			LC685498	MW645223	BRSGGLYQ	AB551098.1	FJ868168	AF338725	MN604235	AF338725
MW645224	AF338726	AB551099.1	AF338726	PV234001.1	PV234409.1	PV234409.1	PV234001.1	AB447507	AF338726	JN135208	KF783211	OR743866	JN135208		MN005220			LC685497	MW645224	BRSGGLYPRO	AB551099.1	FJ868169	AF338726	OR086108	AF338726
MW645225	AF338727	AB551100.1	AF338727	PV234000.1	PV234408.1	PV234408.1	PV234000.1	AB447508	AF338727	JN135209	KF827824	OR743865	JN135209		MN005221			LC685496	MW645225	BRSGATTPRO	AB551100.1	FJ868170	AF338727	LC771453	AF338727
MW645226	AF343343	AB551101.1	AF343343	PV233999.1	PV234407.1	PV234407.1	PV233999.1	AB447509	AF343343	JN135210	KF856742	OR743864	JN135210		MN005222			LC685495	MW645226	BRSFRB	AB551101.1	FJ868171	AF343343	LC771454	AF343343
MW645227	AF347018	AB551102.1	AF347018	PV233998.1	PV234406.1	PV234406.1	PV233998.1	AB447510	AF347018	JN135211	KF856743	OR743863	JN135211		MN005223			LC685494	MW645227	BRSFPRO	AB551102.1	FJ868172	AF347018	LC771455	AF347018
MW645228	AF347019	AB551103.1	AF347019	PV233997.1	PV234405.1	PV234405.1	PV233997.1	AB447511	AF347019	JN135212	KF856744	OR743862	JN135212		MN005224			LC685493	MW645228	BRSFPR	AB551103.1	FJ868173	AF347019	LC771456	AF347019
MW645229	AF347020	AB551104.1	AF347020	PV233996.1	PV234404.1	PV234404.1	PV233996.1	AB447512	AF347020	JN135213	KF856745	OR743861	JN135213		MN005225			LC685492	MW645229	BRSATTGLYH	AB551104.1	FJ868174	AF347020	LC771457	AF347020
MT681670	AF349619	AB551105.1	AF349619	PV233995.1	PV234403.1	PV234403.1	PV233995.1	AB447513	AF349619	JN135214	KF856746	OR743860	JN135214		MN005226			LC685491	MT681670	BRSATTGLYG	AB551105.1	FJ868175	AF349619	LC771458	AF349619
MT681671	AF349620	AB551106.1	AF349620	PV233994.1	PV234402.1	PV234402.1	PV233994.1	AB447514	AF349620	JN135215	KF856747	OR743859	JN135215		MN005227			LC685490	MT681671	BRSATTGLYF	AB551106.1	FJ868176	AF349620	LC771459	AF349620
MT681672	AF349621	AB551107.1	AF349621	PV233993.1	PV234401.1	PV234401.1	PV233993.1	AB447515	AF349621	JN135216	KF938651	OR743858	JN135216		MN005228			LC685489	MT681672	BRSATTGLYE	AB551107.1	FJ868177	AF349621	LC771460	AF349621
MT681673	AF352308	AB551108.1	AF352308	PV233992.1	PV234400.1	PV234400.1	PV233992.1	AB453044	AF352308	JN135217	KF939588	OR743857	JN135217		MN005229			LC685488	MT681673	BRSATTGLYD	AB551108.1	GQ328903	AF352308	LC771461	AF352308
MT681674	AF352309	AB551109.1	AF352309	PV233991.1	PV234399.1	PV234399.1	PV233991.1	AB453045	AF352309	JN135218	KF939589	OR743856	JN135218		MN005230			LC685487	MT681674	BRSATTGLYC	AB551109.1	GQ328904	AF352309	LC771462	AF352309
MT681675	AF352310	AB574189.1	AF352310	PV233990.1	PV234398.1	PV234398.1	PV233990.1	AB453046	AF352310	JN135219	KF959667	OR743855	JN135219		MN005231			LC685486	MT681675	BRSATTGLYB	AB574189.1	EF445051	AF352310	LC771463	AF352310
MT681676	AF352311	AB574190.1	AF352311	PV233989.1	PV234397.1	PV234397.1	PV233989.1	AB453047	AF352311	JN135220	KF998275	OR743854	JN135220		MN005232			LC685485	MT681676	BRSATTGLYA	AB574190.1	EF445052	AF352311	LC771464	AF352311
MT681677	AF352312	AB574191.1	AF352312	PV233988.1	PV234396.1	PV234396.1	PV233988.1	AB453182	AF352312	JN135221	KJ126839	OR743853	JN135221		MN005233			LC685484	MT681677	BD021811	AB574191.1	EF445053	AF352312	LC771465	AF352312
MT681678	AF352313	AB574192.1	AF352313	PV233987.1	PV234395.1	PV234395.1	PV233987.1	AB453183	AF352313	JN135222	KJ126840	OR743852	JN135222		MN005234			LC685483	MT681678	BD021810	AB574192.1	EF445054	AF352313	LC771466	AF352313
MZ576402	AF352314	AB574193.1	AF352314	PV233986.1	PV234394.1	PV234394.1	PV233986.1	AB453184	AF352314	JN135223	KJ197234	OR743851	JN135223		MN005235			LC685482	MZ576402	AY910766	AB574193.1	EU325720	AF352314	LC771467	AF352314
MZ576403	AF352315	AB574194.1	AF352315	PV233985.1	PV234393.1	PV234393.1	PV233985.1	AB453185	AF352315	JN135224	KJ458480	OR743850	JN135224		MN005236			LC685481	MZ576403	AY910765	AB574194.1	EU325721	AF352315	LC771468	AF352315
MZ576404	AF352831	AB574195.1	AF352831	PV233984.1	PV234392.1	PV234392.1	PV233984.1	AB453186	AF352831	JN135225	KJ535454	OR743849	JN135225		MN005237			LC685480	MZ576404	AY910764	AB574195.1	EU325722	AF352831	LC771469	AF352831
MZ576405	AF363590	AB574196.1	AF363590	PV233983.1	PV234391.1	PV234391.1	PV233983.1	AB453187	AF363590	JN135226	KJ535471	OR743848	JN135226		MN005238			LC685479	MZ576405	AY910763	AB574196.1	EU325723	AF363590	LC771470	AF363590
MZ576406	AF363591	AB574197.1	AF363591	PV233982.1	PV234390.1	PV234390.1	PV233982.1	AB457180	AF363591	JN135227	KJ535475	OR743847	JN135227		MN005239			LC685478	MZ576406	AY910762	AB574197.1	EU325724	AF363591	LC771471	AF363591
MZ576407	AF363592	AB574198.1	AF363592	PV233981.1	PV234389.1	PV234389.1	PV233981.1	AB457181	AF363592	JN135228	KJ605469	OR743846	JN135228		MN005240			LC685477	MZ576407	AY910761	AB574198.1	EU325725	AF363592	LC771472	AF363592
MZ576408	AF363593	AB574199.1	AF363593	PV233980.1	PV234388.1	PV234388.1	PV233980.1	AB457182	AF363593	JN135229	KJ625206	OR743845	JN135229		AF106984			LC633332	MZ576408	AY910760	AB574199.1	EU325726	AF363593	LC771473	AF363593
MZ576409	AF363594	AB574200.1	AF363594	PV233979.1	PV234387.1	PV234387.1	PV233979.1	AB467283	AF363594	JN135230	KJ625211	OR743844	JN135230		AF107005			LC633331	MZ576409	AY910759	AB574200.1	EU325727	AF363594	LC771474	AF363594
MZ576410	AF363595	AB574201.1	AF363595	PV233978.1	PV234386.1	PV234386.1	PV233978.1	AB481087	AF363595	JN135231	KJ634505	OR743843	JN135231		AF106986			LC633330	MZ576410	AY910758	AB574201.1	EU325728	AF363595	LC771475	AF363595
MZ576411	AF363596	AB574202.1	AF363596	PV233977.1	PV234385.1	PV234385.1	PV233977.1	AB481088	AF363596	JN135232	KJ638889	OR743842	JN135232		AF107004			LC633329	MZ576411	AY910757	AB574202.1	EU325729	AF363596	LC771476	AF363596
MZ576412	AF363597	AB574203.1	AF363597	PV233976.1	PV234384.1	PV234384.1	PV233976.1	AB493818	AF363597	JN254657	KJ638890	OR743841	JN254657		AF107007			LC633328	MZ576412	AY910756	AB574203.1	EU325730	AF363597	LC771477	AF363597
MZ576413	AF363598	AB574204.1	AF363598	PV233975.1	PV234383.1	PV234383.1	PV233975.1	AB493819	AF363598	JN599027	KJ638902	OR743840	JN599027		AF107009			LC633327	MZ576413	AY910755	AB574204.1	EU325731	AF363598	LC771478	AF363598
MZ576414	AF363599	AB574205.1	AF363599	PV233974.1	PV234382.1	PV234382.1	PV233974.1	AB493820	AF363599	JN599049	KJ638903	OR743839	JN599049		AF107010			LC633326	MZ576414	AY862148	AB574205.1	FJ810213	AF363599	LC771479	AF363599
MZ576415	AF363600	AB574206.1	AF363600	PV233973.1	PV234381.1	PV234381.1	PV233973.1	AB493821	AF363600	JN599050	KJ638904	OR743838	JN599050		AF107013			LC633325	MZ576415	AY862147	AB574206.1	FJ810214	AF363600	LC771480	AF363600
MZ576416	AF363601	AB574207.1	AF363601	PV233972.1	PV234380.1	PV234380.1	PV233972.1	AB493822	AF363601	JN599051	KJ690778	OR743837	JN599051		AF263847			LC633324	MZ576416	AY862146	AB574207.1	FJ810215	AF363601	LC771481	AF363601
MZ576417	AF363602	AB574208.1	AF363602	PV233971.1	PV234379.1	PV234379.1	PV233971.1	AB506683	AF363602	JN599052	KJ690842	OR743836	JN599052		EF088508			LC633323	MZ576417	AY507925	AB574208.1	GQ328902	AF363602	LC771482	AF363602
MZ576418	AF363603	AB603443.1	AF363603	PV233970.1	PV234378.1	PV234378.1	PV233970.1	AB509376	AF363603	JN599053	KJ713278	OR743835	JN599053		KM066694			LC633322	MZ576418	AY507924	AB603443.1	EU191985	AF363603	LC771483	AF363603
MZ576419	AF363604	AB603444.1	AF363604	PV233969.1	PV234377.1	PV234377.1	PV233969.1	AB509377	AF363604	JN599054	KJ713279	OR743834	JN599054		KM066695			LC633321	MZ576419	AY507923	AB603444.1	EU191986	AF363604	LC771484	AF363604
MZ576420	AF363605	AB603445.1	AF363605	PV233968.1	PV234376.1	PV234376.1	PV233968.1	AB513959	AF363605	JN599055	KJ713280	OR743833	JN599055		KM066699			LC633320	MZ576420	AY507922	AB603445.1	EU191987	AF363605	LC771485	AF363605
MZ576421	AF363606	AB603446.1	AF363606	PV233967.1	PV234375.1	PV234375.1	PV233967.1	AB513960	AF363606	JN599056	KJ713281	OR743832	JN599056		KM066702			LC633319	MZ576421	AY507921	AB603446.1	EU191988	AF363606	LC771486	AF363606
MZ576422	AF363607	AB603447.1	AF363607	PV233966.1	PV234374.1	PV234374.1	PV233966.1	AB513961	AF363607	JN599057	KJ780734	OR743831	JN599057		KM066743			LC633318	MZ576422	AY507920	AB603447.1	EU191989	AF363607		AF363607
MZ576423	AF363608	AB603448.1	AF363608	PV233965.1	PV234373.1	PV234373.1	PV233965.1	AB513962	AF363608	JN599059	KJ811564	OR743830	JN599059		EF088509			LC633317	MZ576423	AY507919	AB603448.1	EU191990	AF363608		AF363608
MZ576424	AF363609	AB603449.1	AF363609	PV233964.1	PV234372.1	PV234372.1	PV233964.1	AB513963	AF363609	JN599061	KJ923187	OR743829	JN599061		EF088510			LC633316	MZ576424	AY507918	AB603449.1	EU191991	AF363609		AF363609
MZ576425	AF363610	AB603450.1	AF363610	PV233963.1	PV234371.1	PV234371.1	PV233963.1	AB513964	AF363610	JN599062	KJ923190	OR743828	JN599062		AF107015			LC633315	MZ576425	AY507917	AB603450.1	EU191992	AF363610		AF363610
MZ576426	AF367772	AB603451.1	AF367772	PV233962.1	PV234370.1	PV234370.1	PV233962.1	AB513965	AF367772	JN599063	KJ934641	OR743827	JN599063		AF107016			LC633314	MZ576426	AY507916	AB603451.1	EU191993	AF367772		AF367772
MZ576427	AF391154	AB603452.1	AF391154	PV233961.1	PV234369.1	PV234369.1	PV233961.1	AB513966	AF391154	JN599064	KJ934646	OR743826	JN599064		AF107017			LC633313	MZ576427	AY507915	AB603452.1	EU191994	AF391154		AF391154
MZ576428	AF391155	AB603453.1	AF391155	PV233960.1	PV234368.1	PV234368.1	PV233960.1	AB513967	AF391155	JN599065	KJ934647	OR743825	JN599065		DM459216			LC633312	MZ576428	AY507914	AB603453.1	EU191995	AF391155		AF391155
MZ576429	AF391156	AB603454.1	AF391156	PV233959.1	PV234367.1	PV234367.1	PV233959.1	AB513968	AF391156	JN599066	KJ934648	OR743824	JN599066		AF106971			LC633311	MZ576429	AY507913	AB603454.1	EU191996	AF391156		AF391156
MZ576430	AF391157	AB603455.1	AF391157	PV233958.1	PV234366.1	PV234366.1	PV233958.1	AB513969	AF391157	JN599067	KJ934649	OR743823	JN599067		AF106972			LC633310	MZ576430	AX073618	AB603455.1	EU191997	AF391157		AF391157
MW052038	AF391158	AB603456.1	AF391158	PV233957.1	PV234365.1	PV234365.1	PV233957.1	AB513970	AF391158	JN599068	KJ934650	OR743822	JN599068		AF106973			LC633309	MW052038	AX073614	AB603456.1	EU191998	AF391158		AF391158
MW052040	AF394180	AB603457.1	AF394180	PV233956.1	PV234364.1	PV234364.1	PV233956.1	AB513971	AF394180	JN599069	KJ934651	OR743821	JN599069		AF106974			LC633308	MW052040	AX073610	AB603457.1	EU191999	AF394180		AF394180
MH828708	AF394749	AB603458.1	AF394749	PV233955.1	PV234363.1	PV234363.1	PV233955.1	AB513972	AF394749	JN599070	KJ955467	OR743820	JN599070		AF106975			LC633307	MH828708	AX047076	AB603458.1	EU192000	AF394749		AF394749
MH828709	AF395531	AB603459.1	AF395531	PV233954.1	PV234362.1	PV234362.1	PV233954.1	AB513973	AF395531	JN599071	KJ994346	OR743819	JN599071		AF106976			LC633306	MH828709	AX047074	AB603459.1	EU192001	AF395531		AF395531
KY986647	AF395743	AB603460.1	AF395743	PV233953.1	PV234361.1	PV234361.1	PV233953.1	AB513974	AF395743	JN599072	KM017095	OR743818	JN599072		AF106977			LC633305	KY986647	AH008996	AB603460.1	EU192002	AF395743		AF395743
MN306027	AF395744	AB603461.1	AF395744	PV233952.1	PV234360.1	PV234360.1	PV233952.1	AB513975	AF395744	JN599073	KM017096	OR743817	JN599073		AF106978			LC629432	MN306027	AH003932	AB603461.1	EU192003	AF395744		AF395744
MN306032	AF395745	AB603462.1	AF395745	PV233951.1	PV234359.1	PV234359.1	PV233951.1	AB513976	AF395745	JN599074	KM017097	OR743816	JN599074		AF106979			LC629431	MN306032	AF503554	AB603462.1	EU192004	AF395745		AF395745
MN306033	AF397527	AB603463.1	AF397527	PV233950.1	PV234358.1	PV234358.1	PV233950.1	AB513977	AF397527	JN599075	KM017105	OR743815	JN599075		AF106980			LC629430	MN306033	AF248610	AB603463.1	EU192005	AF397527		AF397527
LC706548	AF397528	AB603464.1	AF397528	PV233949.1	PV234357.1	PV234357.1	PV233949.1	AB513978	AF397528	JN599076	KM066605	OR743814	JN599076		AF106981			LC629429	LC706548	AF248609	AB603464.1	EU192006	AF397528		AF397528
LC706549	AF397529	AB603465.1	AF397529	PV233948.1	PV234356.1	PV234356.1	PV233948.1	AB513979	AF397529	JN599077	KM073917	OR743813	JN599077		AF106982			LC629428	LC706549	AF248608	AB603465.1	EU192007	AF397529		AF397529
LC706550	AF419314	AB603466.1	AF419314	PV233947.1	PV234355.1	PV234355.1	PV233947.1	AB513980	AF419314	JN599078	KM099428	OR743812	JN599078		AF106983			LC629427	LC706550	AF248607	AB603466.1	EU192008	AF419314		AF419314
LC706555	AF419315	AB603467.1	AF419315	PV233946.1	PV234354.1	PV234354.1	PV233946.1	AB513981	AF419315	JN599079	KM099429	OR743811	JN599079		AF106985			LC629426	LC706555	AF248606	AB603467.1	EU192009	AF419315		AF419315
LC706557	AF420320	AB603468.1	AF420320	PV233945.1	PV234353.1	PV234353.1	PV233945.1	AB513982	AF420320	JN599080	KM099432	OR743810	JN599080		AF106988			LC629425	LC706557	AF248605	AB603468.1	EU192010	AF420320		AF420320
ON729321	AF420321	AB603469.1	AF420321	PV233944.1	PV234352.1	PV234352.1	PV233944.1	AB513983	AF420321	JN599081	KM104670	OR743809	JN599081		AF106989			LC629424	ON729321	AF248604	AB603469.1	EU192011	AF420321		AF420321
ON729322	AF420322	AB603470.1	AF420322	PV233943.1	PV234351.1	PV234351.1	PV233943.1	AB513984	AF420322	JN599082	KM104671	OR743808	JN599082		AF106990			LC629423	ON729322	AF248603	AB603470.1	EU192012	AF420322		AF420322
ON729323	AF420323	AB603471.1	AF420323	PV233942.1	PV234350.1	PV234350.1	PV233942.1	AB513985	AF420323	JN599083	KM104672	OR743807	JN599083		AF106991			LC629422	ON729323	AF248602	AB603471.1	EU192013	AF420323		AF420323
ON729324	AF420324	AB603472.1	AF420324	PV233941.1	PV234349.1	PV234349.1	PV233941.1	AB513986	AF420324	JN599084	KM104673	OR743806	JN599084		AF106992			LC629421	ON729324	AF248601	AB603472.1	EU192014	AF420324		AF420324
ON778025	AF420325	AB603473.1	AF420325	PV233940.1	PV234348.1	PV234348.1	PV233940.1	AB513987	AF420325	JN599085	KM191164	OR743805	JN599085		AF106993			LC629420	ON778025	AF248600	AB603473.1	EU192015	AF420325		AF420325
ON778026	AF420326	AB603474.1	AF420326	PV233939.1	PV234347.1	PV234347.1	PV233939.1	AB513988	AF420326	JN599086	KM226333	OR743804	JN599086		AF106994			LC629419	ON778026	AF248599	AB603474.1	EU192016	AF420326		AF420326
ON778027	AF420327	AB603475.1	AF420327	PV233938.1	PV234346.1	PV234346.1	PV233938.1	AB513989	AF420327	JN599087	KM281815	OR743803	JN599087		AF106995			LC629418	ON778027	AF248598	AB603475.1	EU192017	AF420327		AF420327
LC720882	AF420328	AB603476.1	AF420328	PV233937.1	PV234345.1	PV234345.1	PV233937.1	AB513990	AF420328	JN599088	KM283204	OR743802	JN599088		AF106996			LC629417	LC720882	AF248597	AB603476.1	EU192018	AF420328		AF420328
OP615960	AF420329	AB603477.1	AF420329	PV233936.1	PV234344.1	PV234344.1	PV233936.1	AB513991	AF420329	JN599089	KM283206	OR743801	JN599089		AF106997			LC629416	OP615960	AF248596	AB603477.1	EU192019	AF420329		AF420329
OR176993	AF420330	AB603478.1	AF420330	PV233935.1	PV234343.1	PV234343.1	PV233935.1	AB513992	AF420330	JN599090	KM283213	OR743800	JN599090		AF106998			LC629415	OR176993	AF248595	AB603478.1	EU192020	AF420330		AF420330
OR176994	AF425648	AB603479.1	AF425648	PV233934.1	PV234342.1	PV234342.1	PV233934.1	AB513993	AF425648	JN599091	KM283221	OR743799	JN599091		AF106999			LC629414	OR176994	AF248594	AB603479.1	EU192021	AF425648		AF425648
OR176995	AF467921	AB603480.1	AF467921	PV233933.1	PV234341.1	PV234341.1	PV233933.1	AB513994	AF467921	JN599092	KM388989	OR743798	JN599092		AF107000			LC629413	OR176995	AF248593	AB603480.1	EU192022	AF467921		AF467921
OR176996	AF469011	AB603481.1	AF469011	PV233932.1	PV234340.1	PV234340.1	PV233932.1	AB513995	AF469011	JN615583	KM502586	OR743797	JN615583		AF107001			LC629412	OR176996	AF248592	AB603481.1	EU192023	AF469011		AF469011
OR176997	AF469012	AB603482.1	AF469012	PV233931.1	PV234339.1	PV234339.1	PV233931.1	AB513996	AF469012	JN873027	KM502587	OR743796	JN873027		AF107002			LC629411	OR176997	AF248591	AB603482.1	EU192024	AF469012		AF469012
OR176998	AF469013	AB603483.1	AF469013	PV233930.1	PV234338.1	PV234338.1	PV233930.1	AB513997	AF469013	JN873035	KM555154	OR743795	JN873035		AF107006			LC629410	OR176998	AF248590	AB603483.1	EU192025	AF469013		AF469013
OR176999	AF469014	AB603484.1	AF469014	PV233929.1	PV234337.1	PV234337.1	PV233929.1	AB513998	AF469014	JN873040	KM555157	OR743794	JN873040		AF107008			LC629409	OR176999	AF248589	AB603484.1	EU192026	AF469014		AF469014
OR177000	AF469015	AB683188.1	AF469015	PV233928.1	PV234336.1	PV234336.1	PV233928.1	AB513999	AF469015	JN873042	KM555159	OR743793	JN873042		AF107011			LC629408	OR177000	AF248588	AB683188.1	GU138403	AF469015		AF469015
OR177001	AF469016	AB683189.1	AF469016	PV233927.1	PV234335.1	PV234335.1	PV233927.1	AB514000	AF469016	JN873043	KM555160	OR743792	JN873043		AF107012			LC629407	OR177001	AF248587	AB683189.1	EU072198	AF469016		AF469016
OR177002	AF469167	AB683190.1	AF469167	PV233926.1	PV234334.1	PV234334.1	PV233926.1	AB514001	AF469167	JN873044	KM555161	OR743791	JN873044		AF107014			LC629406	OR177002	AF248586	AB683190.1	EU072199	AF469167		AF469167
OR177003	AF470626	AB683191.1	AF470626	PV233925.1	PV234333.1	PV234333.1	PV233925.1	AB514002	AF470626	JN873045	KM555164	OR743790	JN873045		AF106987			LC629405	OR177003	AF248585	AB683191.1	EU072200	AF470626		AF470626
OR177004	AF470627	AB683192.1	AF470627	PV233924.1	PV234332.1	PV234332.1	PV233924.1	AB514003	AF470627	JN873046	KM555165	OR743789	JN873046		AF263871			LC629404	OR177004	AF248582	AB683192.1	EU072201	AF470627		AF470627
OR177005	AF470628	AB683193.1	AF470628	PV233923.1	PV234331.1	PV234331.1	PV233923.1	AB514004	AF470628	JN873047	KM660700	OR743788	JN873047		AB514031			LC629403	OR177005	AF248581	AB683193.1	HM046486	AF470628		AF470628
OR177006	AF470629	AB683194.1	AF470629	PV233922.1	PV234330.1	PV234330.1	PV233922.1	AB514005	AF470629	JN873048	KP670378	OR743787	JN873048		AB514032			LC629402	OR177006	AF248580	AB683194.1	FJ461693	AF470629		AF470629
OR177007	AF470630	AB683195.1	AF470630	PV233921.1	PV234329.1	PV234329.1	PV233921.1	AB514006	AF470630	JN873049	KP670390	OR743786	JN873049		MF496232			LC629401	OR177007	AF248579	AB683195.1	FJ461694	AF470630		AF470630
OR177008	AF488275	AB683196.1	AF488275	PV233920.1	PV234328.1	PV234328.1	PV233920.1	AB514007	AF488275	JN873050	KP670391	OR743785	JN873050		AF504050			LC629400	OR177008	AF248578	AB683196.1	FJ461695	AF488275		AF488275
OR177009	AF488276	AB683197.1	AF488276	PV233919.1	PV234327.1	PV234327.1	PV233919.1	AB514008	AF488276	JN873051	KP670397	OR743784	JN873051		AF504051			LC629399	OR177009	AF248577	AB683197.1	FJ461696	AF488276		AF488276
OR177010	AF488277	AB683198.1	AF488277	PV233918.1	PV234326.1	PV234326.1	PV233918.1	AB514009	AF488277	JN873052	KP670398	OR743783	JN873052		AF504052			LC629398	OR177010	AF248576	AB683198.1	FJ461697	AF488277		AF488277
OR177011	AF488278	AB683199.1	AF488278	PV233917.1	PV234325.1	PV234325.1	PV233917.1	AB514010	AF488278	JN873053	KP670399	OR743782	JN873053		AF504053			LC629397	OR177011	AF248575	AB683199.1	FJ461698	AF488278		AF488278
OR177012	AF488279	AB683200.1	AF488279	PV233916.1	PV234324.1	PV234324.1	PV233916.1	AB514011	AF488279	JN873054	KP670400	OR743781	JN873054		AF504054			LC629396	OR177012	AF248574	AB683200.1	FJ461699	AF488279		AF488279
OR177013	AF488280	AB683201.1	AF488280	PV233915.1	PV234323.1	PV234323.1	PV233915.1	AB514012	AF488280	JN873063	KP734121	OR743780	JN873063		KM066816			LC629395	OR177013	AF248573	AB683201.1	FJ461700	AF488280		AF488280
OR177014	AF488281	AB683202.1	AF488281	PV233914.1	PV234322.1	PV234322.1	PV233914.1	AB514013	AF488281	JN873071	KP734122	OR743779	JN873071		MVU29283			LC629394	OR177014	AF248572	AB683202.1	FJ461701	AF488281		AF488281
OR177015	AF488282	AB683203.1	AF488282	PV233913.1	PV234321.1	PV234321.1	PV233913.1	AB514014	AF488282	JN873072	KP734123	OR743778	JN873072		MVU29284			LC629393	OR177015	AF248571	AB683203.1	FJ461702	AF488282		AF488282
OR177016	AF488283	AB683204.1	AF488283	PV233912.1	PV234320.1	PV234320.1	PV233912.1	AB514015	AF488283	JN873073	KP734124	OR743777	JN873073		MVU29287			LC629392	OR177016	AF248570	AB683204.1	FJ461703	AF488283		AF488283
OR177017	AF488284	AB683205.1	AF488284	PV233911.1	PV234319.1	PV234319.1	PV233911.1	AB514016	AF488284	JN873074	KP734125	OR743776	JN873074		MVU29289			LC629391	OR177017	AF248569	AB683205.1	FJ461704	AF488284		AF488284
OR177018	AF488285	AB683206.1	AF488285	PV233910.1	PV234318.1	PV234318.1	PV233910.1	AB514017	AF488285	JN873075	KP734126	OR743775	JN873075		MVU29292			LC629390	OR177018	AF248568	AB683206.1	FJ461705	AF488285		AF488285
OR177019	AF488286	AB683207.1	AF488286	PV233909.1	PV234317.1	PV234317.1	PV233909.1	AB514018	AF488286	JN873076	KP745610	OR743774	JN873076		MVU29300			LC629389	OR177019	AF248567	AB683207.1	FJ461706	AF488286		AF488286
OR177020	AF488287	AB683208.1	AF488287	PV233908.1	PV234316.1	PV234316.1	PV233908.1	AB514019	AF488287	JN873077	KP751363	OR743773	JN873077		MVU29302			LC629388	OR177020	AF248566	AB683208.1	FJ461707	AF488287		AF488287
OR177021	AF488288	AB683209.1	AF488288	PV232582.1	PV234315.1	PV234315.1	PV232582.1	AB514020	AF488288	JN873078	KP751364	OR733283	JN873078		MVU29308			LC629387	OR177021	AF248565	AB683209.1	FJ461708	AF488288		AF488288
OR177022	AF488289	AB683210.1	AF488289	PV232581.1	PV234314.1	PV234314.1	PV232581.1	AB514021	AF488289	JN873079	KP751365	OR568534	JN873079		MVU29311			LC629386	OR177022	AF248564	AB683210.1	FJ461709	AF488289		AF488289
OR177023	AF488290	AB683211.1	AF488290	PV232580.1	PV234313.1	PV234313.1	PV232580.1	AB514022	AF488290	JQ417683	KP751366	OR568533	JQ417683		MVU29313			LC629385	OR177023	AF248563	AB683211.1	FJ461710	AF488290		AF488290
OR177024	AF488291	AB683212.1	AF488291	PV232579.1	PV234312.1	PV234312.1	PV232579.1	AB514023	AF488291	JQ417717	KP751367	OR568512	JQ417717		MVU29315			LC629384	OR177024	AF248562	AB683212.1	FJ461711	AF488291		AF488291
OR177025	AF488292	AB683213.1	AF488292	PV232578.1	PV234311.1	PV234311.1	PV232578.1	AB514024	AF488292	JQ627658	KP791750	OR568511	JQ627658		MVU29320			LC629383	OR177025	AF248561	AB683213.1	FJ461712	AF488292		AF488292
OR177026	AF488293	AB683214.1	AF488293	PV232577.1	PV234310.1	PV234310.1	PV232577.1	AB514025	AF488293	JQ627659	KP791751	OR568510	JQ627659		MVU29323			LC629382	OR177026	AF188604	AB683214.1	FJ461713	AF488293		AF488293
OR177027	AF488294	AB683215.1	AF488294	PV232576.1	PV234309.1	PV234309.1	PV232576.1	AB514026	AF488294	JQ627660	KP791752	OR568509	JQ627660		MVU29327			LC629381	OR177027	AF188603	AB683215.1	FJ461714	AF488294		AF488294
OR177028	AF488295	AB683216.1	AF488295	PV232575.1	PV234308.1	PV234308.1	PV232575.1	AB514027	AF488295	JQ627661	KP863937	OR568508	JQ627661		MZ361823			LC629380	OR177028	AF188602	AB683216.1	FJ461715	AF488295		AF488295
OR177029	AF488296	AB683217.1	AF488296	PV232574.1	PV234307.1	PV234307.1	PV232574.1	AB514028	AF488296	JQ627662	KP863938	OR568507	JQ627662		Y13814			LC629379	OR177029	AF188601	AB683217.1	FJ461716	AF488296		AF488296
OR177030	AF488297	AB683218.1	AF488297	PV232573.1	PV234306.1	PV234306.1	PV232573.1	AB514029	AF488297	JQ627663	KP863939	OR568506	JQ627663		Y13815			LC629378	OR177030	AF188600	AB683218.1	FJ461717	AF488297		AF488297
OR177031	AF488298	AB683219.1	AF488298	PV232572.1	PV234305.1	PV234305.1	PV232572.1	AB514030	AF488298	JQ627676	KP900767	OR568505	JQ627676		Y13817			LC629377	OR177031	AF188599	AB683219.1	FJ461718	AF488298		AF488298
OR177032	AF488299	AB683220.1	AF488299	PV232571.1	PV234304.1	PV234304.1	PV232571.1	AB514031	AF488299	JQ627677	KP900768	OR568504	JQ627677		Y13820			LC629376	OR177032	AF188598	AB683220.1	FJ461719	AF488299		AF488299
OR177033	AF488300	AB683221.1	AF488300	PV232570.1	PV234303.1	PV234303.1	PV232570.1	AB514032	AF488300	JQ627687	KP900769	OR568503	JQ627687		Y13821			LC629375	OR177033	AF188597	AB683221.1	FJ461720	AF488300		AF488300
OR177034	AF488301	AB683222.1	AF488301	PV232569.1	PV234302.1	PV234302.1	PV232569.1	AB514033	AF488301	JQ627690	KP900770	OR568502	JQ627690		Y13823			LC629374	OR177034	AF188596	AB683222.1	FJ461721	AF488301		AF488301
OR177035	AF488350	AB683223.1	AF488350	PV232568.1	PV234301.1	PV234301.1	PV232568.1	AB523885	AF488350	JQ627691	KP974589	OR568501	JQ627691		Y13824			LC629373	OR177035	AF188595	AB683223.1	FJ461722	AF488350		AF488350
OR177036	AF495862	AB683224.1	AF495862	PV232567.1	PV234300.1	PV234300.1	PV232567.1	AB551738	AF495862	JQ627692	KP974596	OR568500	JQ627692		Y13825			LC629372	OR177036	AF188594	AB683224.1	FJ461723	AF495862		AF495862
OR177037	AF508225	AB683225.1	AF508225	PV232566.1	PV234299.1	PV234299.1	PV232566.1	AB564295	AF508225	JQ627693	KP993548	OR568499	JQ627693		Y17024			LC629371	OR177037	AF188593	AB683225.1	FJ461724	AF508225		AF508225
OR177038	AF508226	AB683226.1	AF508226	PV232565.1	PV234298.1	PV234298.1	PV232565.1	AB564296	AF508226	JQ627694	KR054135	OR568498	JQ627694		Y17025			LC629370	OR177038	AF188592	AB683226.1	HM165273	AF508226		AF508226
OR177039	AF508227	AB683227.1	AF508227	PV232564.1	PV234297.1	PV234297.1	PV232564.1	AB564297	AF508227	JQ627695	KR119082	OR568497	JQ627695		Y17026			LC629369	OR177039	AF188591	AB683227.1	HM063009	AF508227		AF508227
OR177040	AF509583	AB683228.1	AF509583	PV232563.1	PV234296.1	PV234296.1	PV232563.1	AB568326	AF509583	JQ627696	KR119083	OR568496	JQ627696		Y17027			LC629368	OR177040	AF188590	AB683228.1	FJ705230	AF509583		AF509583
OR177041	AF509736	AB683229.1	AF509736	PV232562.1	PV234295.1	PV234295.1	PV232562.1	AB568485	AF509736	JQ627697	KR150918	OR568495	JQ627697		Y17028			LC629367	OR177041	AF188589	AB683229.1	FJ705231	AF509736		AF509736
OR177042	AF510333	AB683230.1	AF510333	PV232561.1	PV226101.1	PV226101.1	PV232561.1	AB568486	AF510333	JQ627698	KR261925	OR568494	JQ627698		Y17029			LC629366	OR177042	AF188588	AB683230.1	FJ705232	AF510333		AF510333
OR177043	AF510334	AB683231.1	AF510334	PV232560.1	PV226100.1	PV226100.1	PV232560.1	AB568487	AF510334	JQ627699	KR261926	OR568493	JQ627699		Y17032			LC629365	OR177043	AF188587	AB683231.1	FJ705233	AF510334		AF510334
OR177044	AF510564	AB683232.1	AF510564	PV232559.1	PV226099.1	PV226099.1	PV232559.1	AB569977	AF510564	JQ627700	KR493430	OR568492	JQ627700		AB513959			LC629364	OR177044	AF188586	AB683232.1	FJ705234	AF510564		AF510564
OR177045	AF510565	AB683233.1	AF510565	PV232558.1	PV226098.1	PV226098.1	PV232558.1	AB571962	AF510565	JQ627701	KR493431	OR568491	JQ627701		MT982563			LC629363	OR177045	AF188585	AB683233.1	FJ705235	AF510565		AF510565
OR177046	AF510566	AB683234.1	AF510566	PV232557.1	PV226097.1	PV226097.1	PV232557.1	AB573183	AF510566	JQ627702	KR493432	OR568490	JQ627702		MT982564			LC629362	OR177046	AF188584	AB683234.1	FJ705236	AF510566		AF510566
OR177047	AF510654	AB683235.1	AF510654	PV232556.1	PV226096.1	PV226096.1	PV232556.1	AB573805	AF510654	JQ627703	KR493433	OR568489	JQ627703		MT982565			LC629361	OR177047	AF188583	AB683235.1	FJ705237	AF510654		AF510654
OR177048	AF510655	AB683236.1	AF510655	PV232555.1	PV226095.1	PV226095.1	PV232555.1	AB573806	AF510655	JQ627704	KR493434	OR568488	JQ627704		MT982566			LC629360	OR177048	AF188582	AB683236.1	FJ705238	AF510655		AF510655
OR177049	AF510656	AB683237.1	AF510656	PV232554.1	PV226094.1	PV226094.1	PV232554.1	AB573807	AF510656	JQ627705	KR493435	OR568487	JQ627705		MT982567			LC629359	OR177049	AF188581	AB683237.1	FJ705239	AF510656		AF510656
OR177050	AF510657	AB687645.1	AF510657	PV232553.1	PV226093.1	PV226093.1	PV232553.1	AB573808	AF510657	JQ627706	KR493436	OR568486	JQ627706		MT982568			LC629358	OR177050	AF188580	AB687645.1	HM749644	AF510657		AF510657
OR177051	AF510658	AB687646.1	AF510658	PV232552.1	PV226092.1	PV226092.1	PV232552.1	AB573809	AF510658	JQ627707	KR493439	OR568485	JQ627707		MT982569			LC629357	OR177051	AF188579	AB687646.1	HM448829	AF510658		AF510658
OR177052	AF510659	AB687647.1	AF510659	PV232551.1	PV226091.1	PV226091.1	PV232551.1	AB573810	AF510659	JQ627708	KR493440	OR568484	JQ627708		MT982570			LC629356	OR177052	AF188578	AB687647.1	HM448830	AF510659		AF510659
OR177053	AF510660	AB687648.1	AF510660	PV232550.1	PV226090.1	PV226090.1	PV232550.1	AB573811	AF510660	JQ627709	KR559238	OR568483	JQ627709		MT982571			LC629355	OR177053	AF188577	AB687648.1	HM448831	AF510660		AF510660
OR177054	AF510661	AB687649.1	AF510661	PV232549.1	PV226089.1	PV226089.1	PV232549.1	AB573812	AF510661	JQ627710	KR559247	OR568482	JQ627710		MT982572			LC629354	OR177054	AF188576	AB687649.1	HM448832	AF510661		AF510661
OR177055	AF510662	AB687650.1	AF510662	PV232548.1	PV226088.1	PV226088.1	PV232548.1	AB573813	AF510662	JQ627711	KR632648	OR568481	JQ627711		MT982573			LC629353	OR177055	AF188575	AB687650.1	HM448833	AF510662		AF510662
OR177056	AF510663	AB687651.1	AF510663	PV232547.1	PV226087.1	PV226087.1	PV232547.1	AB576644	AF510663	JQ627712	KR632649	OR568480	JQ627712		MT982574			LC629352	OR177056	AF188574	AB687651.1	HM448834	AF510663		AF510663
OR177057	AF512338	AB687652.1	AF512338	PV232546.1	PV226086.1	PV226086.1	PV232546.1	AB576645	AF512338	JQ627713	KR632650	OR568479	JQ627713		MT982575			LC629351	OR177057	AF188573	AB687652.1	GU001863	AF512338		AF512338
OR177058	AF512339	AB687653.1	AF512339	PV232545.1	PV226085.1	PV226085.1	PV232545.1	AB576646	AF512339	JQ627729	KR632651	OR568478	JQ627729		MT982576			LC629350	OR177058	AF188572	AB687653.1	GU001864	AF512339		AF512339
OR177059	AF512340	AB687654.1	AF512340	PV232544.1	PV226084.1	PV226084.1	PV232544.1	AB583749	AF512340	JQ627730	KR632652	OR568477	JQ627730		MT982577			LC629349	OR177059	AF188571	AB687654.1	HM596307	AF512340		AF512340
OR177060	AF512341	AB687655.1	AF512341	PV232543.1	PV226083.1	PV226083.1	PV232543.1	AB587988	AF512341	JQ627731	KR632653	OR568476	JQ627731		MT982578			LC629348	OR177060	AF188570	AB687655.1	HM596308	AF512341		AF512341
OR177061	AF512342	AB687656.1	AF512342	PV232542.1	PV226082.1	PV226082.1	PV232542.1	AB591381	AF512342	JQ627732	KR632654	OR568475	JQ627732		MT982579			LC629347	OR177061	AF188569	AB687656.1	HM596309	AF512342		AF512342
KY629773	AF512343	AB687657.1	AF512343	PV232541.1	PV226081.1	PV226081.1	PV232541.1	AB593384	AF512343	JQ627733	KR632655	OR568474	JQ627733		MT982580			LC629346	KY629773	AF188568	AB687657.1	HM596310	AF512343		AF512343
KY645962	AF512344	AB687658.1	AF512344	PV232540.1	PV226080.1	PV226080.1	PV232540.1	AB593385	AF512344	JQ627734	KR632656	OR568473	JQ627734		MT982581			LC629345	KY645962	AF188567	AB687658.1	HM596311	AF512344		AF512344
KY674959	AF512345	AB687659.1	AF512345	PV232539.1	PV226079.1	PV226079.1	PV232539.1	AB593386	AF512345	JQ627735	KR632657	OR568472	JQ627735		MT982582			LC629344	KY674959	AF188566	AB687659.1	HM596312	AF512345		AF512345
KY674953	AF512346	AB687660.1	AF512346	PV232538.1	PV226078.1	PV226078.1	PV232538.1	AB593387	AF512346	JQ627736	KR632658	OR568471	JQ627736		MT982583			LC629343	KY674953	AF188565	AB687660.1	HM596313	AF512346		AF512346
PP068620	AF519573	AB687661.1	AF519573	PV232537.1	PV226077.1	PV226077.1	PV232537.1	AB593388	AF519573	JQ627737	KR632659	OR568470	JQ627737		MT982584			LC629342	PP068620	AF188564	AB687661.1	HQ403645	AF519573		AF519573
PP068621	AF519574	AB687662.1	AF519574	PV232536.1	PV226076.1	PV226076.1	PV232536.1	AB593389	AF519574	JQ627738	KR632660	OR568469	JQ627738		MT982585			LC629341	PP068621	AF188563	AB687662.1	HM623890	AF519574		AF519574
PP068622	AF520604	AB687663.1	AF520604	PV232535.1	PV226075.1	PV226075.1	PV232535.1	AB593390	AF520604	JQ627739	KR632661	OR568468	JQ627739		MT982586			LC629340	PP068622	AF188562	AB687663.1	HM623891	AF520604		AF520604
PP068623	AF520605	AB687664.1	AF520605	PV232534.1	PV226074.1	PV226074.1	PV232534.1	AB593391	AF520605	JQ627740	KR632662	OR568467	JQ627740		MT982587			LC629339	PP068623	AF188561	AB687664.1	HM623892	AF520605		AF520605
PP068624	AF520606	AB687665.1	AF520606	PV232533.1	PV226073.1	PV226073.1	PV232533.1	AB593392	AF520606	JQ627741	KR632663	OR568466	JQ627741		MT982588			LC629338	PP068624	AF188560	AB687665.1	HM623893	AF520606		AF520606
PP101996	AF520607	AB687666.1	AF520607	PV232532.1	PV226072.1	PV226072.1	PV232532.1	AB593744	AF520607	JQ627742	KR632664	OR568465	JQ627742		MT982589			LC629337	PP101996	AF188559	AB687666.1	HM623894	AF520607		AF520607
MN369032	AH002372	AB687667.1	AH002372	PV232531.1	PV226071.1	PV226071.1	PV232531.1	AB593745	AH002372	JQ627743	KR632665	OR568464	JQ627743		MT982590			LC629336	MN369032	AF188558	AB687667.1	HM623895	AH002372		AH002372
MN369047	AH014596	AB687668.1	AH014596	PV232530.1	PV226070.1	PV226070.1	PV232530.1	AB593746	AH014596	JQ627744	KR632666	OR568463	JQ627744		MT982591			LC629335	MN369047	AF188557	AB687668.1	HM120874	AH014596		AH014596
PP591762	AIU04739	AB687669.1	AIU04739	PV232529.1	PV226069.1	PV226069.1	PV232529.1	AB593747	AIU04739	JQ627745	KR632667	OR568462	JQ627745		MT982592			LC629334	PP591762	AF188556	AB687669.1	HQ128599	AIU04739		AIU04739
PP334191	AIU04804	AB687670.1	AIU04804	PV232528.1	PV226068.1	PV226068.1	PV232528.1	AB593748	AIU04804	JQ627746	KR632668	OR568461	JQ627746		MT982593			LC629333	PP334191	AF188555	AB687670.1	HQ128600	AIU04804		AIU04804
LC706551	AIU04805	AB687671.1	AIU04805	PV232527.1	PV226067.1	PV226067.1	PV232527.1	AB593749	AIU04805	JQ627747	KR632669	OR568460	JQ627747		MT982594			LC629332	LC706551	AF188554	AB687671.1	GU266280	AIU04805		AIU04805
LC706552	AIU16157	AB687672.1	AIU16157	PV232526.1	PV226066.1	PV226066.1	PV232526.1	AB593750	AIU16157	JQ627748	KR632670	OR543026	JQ627748		MT982595			LC629331	LC706552	AF188553	AB687672.1	GU810819	AIU16157		AIU16157
LC706553	AIU29450	AB687673.1	AIU29450	PV232525.1	PV226065.1	PV226065.1	PV232525.1	AB593751	AIU29450	JQ627749	KR632671	OR466802	JQ627749		MT982596			LC629330	LC706553	AF188552	AB687673.1	HQ540292	AIU29450		AIU29450
LC706554	AIU29451	AB687674.1	AIU29451	PV232524.1	PV226064.1	PV226064.1	PV232524.1	AB593752	AIU29451	JQ627750	KR632672	OR453545	JQ627750		MT982597			LC629329	LC706554	AF188551	AB687674.1	HQ540293	AIU29451		AIU29451
LC706556	AIU29452	AB687675.1	AIU29452	PV232523.1	PV226063.1	PV226063.1	PV232523.1	AB593753	AIU29452	JQ627751	KR632673	OR438766	JQ627751		MT982598			LC629328	LC706556	AF188550	AB687675.1	HQ668110	AIU29452		AIU29452
LC817401	AIU29453	AB687676.1	AIU29453	PV232522.1	PV226062.1	PV226062.1	PV232522.1	AB593754	AIU29453	JQ627752	KR632674	OR438765	JQ627752		MT982599			LC629327	LC817401	AF188549	AB687676.1	HQ850146	AIU29453		AIU29453
LC817402	AIU29519	AB687677.1	AIU29519	PV232521.1	PV226061.1	PV226061.1	PV232521.1	AB593755	AIU29519	JQ627753	KR632675	OR438764	JQ627753		MT982600			LC629326	LC817402	AF188548	AB687677.1	HQ850147	AIU29519		AIU29519
LC823196	AIU29520	AB687678.1	AIU29520	PV232520.1	PV226060.1	PV226060.1	PV232520.1	AB593756	AIU29520	JQ627754	KR632676	OR438763	JQ627754		MT982601			LC629325	LC823196	AF188547	AB687678.1	HQ850148	AIU29520		AIU29520
LC823197	AIU29521	AB687679.1	AIU29521	PV232519.1	PV226059.1	PV226059.1	PV232519.1	AB593757	AIU29521	JQ627757	KR704878	OR438762	JQ627757		MT982602			LC629324	LC823197	AF188546	AB687679.1	HQ850149	AIU29521		AIU29521
PQ117892	AIU29522	AB687680.1	AIU29522	PV232518.1	PV226058.1	PV226058.1	PV232518.1	AB593758	AIU29522	JQ627758	KR704879	OR438761	JQ627758		MW364919			LC629323	PQ117892	AF188545	AB687680.1	HQ850150	AIU29522		AIU29522
OQ990818	AIU29523	AB698559.1	AIU29523	PV232517.1	PV226057.1	PV226057.1	PV232517.1	AB593759	AIU29523	JQ627760	KR914663	OR438760	JQ627760		MW364920			LC629322	OQ990818	AF188544	AB698559.1	JF965338	AIU29523		AIU29523
	AIU38677	AB700370.1	AIU38677	PV232516.1	PV226056.1	PV226056.1	PV232516.1	AB593760	AIU38677	JQ627764	KR914664	OR438759	JQ627764		MW364921			LC629321	9CPO_P	AF188543	AB700370.1	HM563057	AIU38677		AIU38677
	AIU38678	AB722450.1	AIU38678	PV232515.1	PV226055.1	PV226055.1	PV232515.1	AB593761	AIU38678	JQ627766	KR914665	OR438758	JQ627766		MW364923			LC629320	9CPO_T	AF188542	AB722450.1	HM563058	AIU38678		AIU38678
	AIU38679	AB722451.1	AIU38679	PV232514.1	PV226054.1	PV226054.1	PV232514.1	AB593762	AIU38679	JQ627767	KT004397	OR438757	JQ627767		MW364924			LC629319	A24863	AF188541	AB722451.1	HM563059	AIU38679		AIU38679
	AIU38680	AB722452.1	AIU38680	PV232513.1	PV226053.1	PV226053.1	PV232513.1	AB593763	AIU38680	JQ627768	KT004399	OR228572	JQ627768		MW364925			LC629318	A76596	AF188540	AB722452.1	HM852904	AIU38680		AIU38680
	AIU38681	AB722453.1	AIU38681	PV232512.1	PV226052.1	PV226052.1	PV232512.1	AB593764	AIU38681	JQ627769	KT186350	OR290102	JQ627769		MW364926			LC629317	A76598	AF188539	AB722453.1	JF915710	AIU38681		AIU38681
	AIU38682	AB722454.1	AIU38682	PV232511.1	PV226051.1	PV226051.1	PV232511.1	AB593765	AIU38682	JQ627770	KT228278	OR290101	JQ627770		MW364927			LC629316	A76599	AF188538	AB722454.1	FJ490185	AIU38682		AIU38682
	AIU38683	AB722455.1	AIU38683	PV232510.1	PV226050.1	PV226050.1	PV232510.1	AB593766	AIU38683	JQ627771	KT236112	OR290100	JQ627771		MW364928			LC629315	AB120628	AF188537	AB722455.1	FJ490186	AIU38683		AIU38683
	AIU38684	AB722456.1	AIU38684	PV232509.1	PV226049.1	PV226049.1	PV232509.1	AB593767	AIU38684	JQ905269	KT236113	OR290099	JQ905269		MW364929			LC629314	AB120629	AF188536	AB722456.1	FJ490187	AIU38684		AIU38684
	AIU38685	AB722457.1	AIU38685	PV232508.1	PV226048.1	PV226048.1	PV232508.1	AB593768	AIU38685	JQ942140	KT265745	OR290097	JQ942140		D87770			LC629313	AB120630	AF188535	AB722457.1	FJ490188	AIU38685		AIU38685
	AIU38686	AB722458.1	AIU38686	PV232507.1	PV226047.1	PV226047.1	PV232507.1	AB593769	AIU38686	JQ942143	KT265746	LC777037	JQ942143		D87771			LC629312	AB120631	AF188534	AB722458.1	FJ490189	AIU38686		AIU38686
	AIU38687	AB722459.1	AIU38687	PV232506.1	PV226046.1	PV226046.1	PV232506.1	AB593770	AIU38687	JQ978704	KT277772	ON792525	JQ978704		D87772			LC629311	AB120632	AF188533	AB722459.1	FJ490190	AIU38687		AIU38687
	AIU38688	AB722460.1	AIU38688	PV232505.1	PV226045.1	PV226045.1	PV232505.1	AB593771	AIU38688	JQ978705	KT283623	ON792524	JQ978705		D87773			LC629310	AB120633	AF188532	AB722460.1	FJ490191	AIU38688		AIU38688
	AIU46035	AB722461.1	AIU46035	PV232504.1	PV226044.1	PV226044.1	PV232504.1	AB593772	AIU46035	JQ978706	KT283624	ON792523	JQ978706		D87774			LC629309	AB120634	AF188531	AB722461.1	HM771704	AIU46035		AIU46035
	AIU46036	AB722462.1	AIU46036	PV232503.1	PV226043.1	PV226043.1	PV232503.1	AB593773	AIU46036	JQ978707	KT283625	ON792520	JQ978707		D87775			LC629308	AB120635	AF175202	AB722462.1	HM771705	AIU46036		AIU46036
	AIU46037	AB722463.1	AIU46037	PV232502.1	PV226042.1	PV226042.1	PV232502.1	AB593774	AIU46037	JQ978708	KT283629	ON792519	JQ978708		D87776			LC629307	AB120636	AF175201	AB722463.1	HM771706	AIU46037		AIU46037
	AIU49858	AB722464.1	AIU49858	PV232501.1	PV226041.1	PV226041.1	PV232501.1	AB593775	AIU49858	JQ978709	KT283639	ON792518	JQ978709		D87777			LC629306	AB120637	AF092942	AB722464.1	HM771707	AIU49858		AIU49858
	AIU52594	AB722465.1	AIU52594	PV232500.1	PV226040.1	PV226040.1	PV232500.1	AB593776	AIU52594	JQ978710	KT283640	ON792517	JQ978710		AB180722			LC629305	AB120638	AF054668	AB722465.1	HM771708	AIU52594		AIU52594
	AIU52595	AB722466.1	AIU52595	PV232499.1	PV226039.1	PV226039.1	PV232499.1	AB593777	AIU52595	JQ978711	KT283641	ON792516	JQ978711		AB180723			LC629304	AB120639	AF054667	AB722466.1	HM771709	AIU52595		AIU52595
	AIU52596	AB722467.1	AIU52596	PV232498.1	PV226038.1	PV226038.1	PV232498.1	AB593778	AIU52596	JQ978712	KT283642	ON792515	JQ978712		AB180724			LC629303	AB120640	AF054666	AB722467.1	HM771710	AIU52596		AIU52596
	AIU52597	AB722468.1	AIU52597	PV232497.1	PV226037.1	PV226037.1	PV232497.1	AB593779	AIU52597	JQ978713	KT283643	ON792514	JQ978713		AF263898			LC629302	AB120641	AF054665	AB722468.1	HM771711	AIU52597		AIU52597
	AIU52598	AB722469.1	AIU52598	PV232496.1	PV226036.1	PV226036.1	PV232496.1	AB593780	AIU52598	JQ978714	KT283644	ON792513	JQ978714		AF263897			LC629301	AB120642	AF054664	AB722469.1	HM771712	AIU52598		AIU52598
	AIU52599	AB722470.1	AIU52599	PV232495.1	PV226035.1	PV226035.1	PV232495.1	AB593781	AIU52599	JQ978715	KT283645	ON792512	JQ978715		AY643718			LC629300	AB120643	S40504	AB722470.1	HM771713	AIU52599		AIU52599
	AIU52600	AB722471.1	AIU52600	PV232494.1	PV226034.1	PV226034.1	PV232494.1	AB593782	AIU52600	JQ978716	KT283646	ON792511	JQ978716		AB571962			LC629299	AB120644	OQ799976	AB722471.1	HM771714	AIU52600		AIU52600
	AIU52601	AB722472.1	AIU52601	PV232493.1	PV226033.1	PV226033.1	PV232493.1	AB593783	AIU52601	JQ994391	KT283647	ON792510	JQ994391		AJ272494			LC629298	AB120645	OQ799975	AB722472.1	HM771715	AIU52601		AIU52601
	AIU77298	AB722473.1	AIU77298	PV232492.1	PV226032.1	PV226032.1	PV232492.1	AB593784	AIU77298	JQ994392	KT283648	ON792509	JQ994392		AJ272495			LC629297	AB120646	OQ799974	AB722473.1	HM771716	AIU77298		AIU77298
	AIU90751	AB722474.1	AIU90751	PV232491.1	PV226031.1	PV226031.1	PV232491.1	AB593785	AIU90751	JX014315	KT283649	ON792508	JX014315		AJ272496			LC629296	AB120647	OQ799973	AB722474.1	HM771717	AIU90751		AIU90751
	AIU90752	AB722475.1	AIU90752	PV232490.1	PV226030.1	PV226030.1	PV232490.1	AB593786	AIU90752	JX014316	KT283650	ON792507	JX014316		Y13677			LC629295	AB120648	OP715725	AB722475.1	HM771718	AIU90752		AIU90752
	AIU90753	AB722476.1	AIU90753	PV232489.1	PV226029.1	PV226029.1	PV232489.1	AB593787	AIU90753	JX014317	KT283651	ON792506	JX014317		Y13678			LC629294	AB120649	OP715724	AB722476.1	JF343962	AIU90753		AIU90753
	AJ243261	AB722477.1	AJ243261	PV232488.1	PV226028.1	PV226028.1	PV232488.1	AB593788	AJ243261	JX014318	KT283652	ON792505	JX014318		Y13679			LC629293	AB120650	OP715723	AB722477.1	JF343963	AJ243261		AJ243261
	AJ243262	AB722478.1	AJ243262	PV232487.1	PV226027.1	PV226027.1	PV232487.1	AB593789	AJ243262	JX014435	KT283653	ON792504	JX014435		Y13680			LC629292	AB120651	OP715722	AB722478.1	JF343964	AJ243262		AJ243262
	AJ278334	AB722479.1	AJ278334	PV232486.1	PV226026.1	PV226026.1	PV232486.1	AB593790	AJ278334	JX014436	KT283654	ON792503	JX014436		Y13681			LC629291	AB120652	OP715721	AB722479.1	JN381189	AJ278334		AJ278334
	AJ278335	AB722480.1	AJ278335	PV232485.1	PV226025.1	PV226025.1	PV232485.1	AB593791	AJ278335	JX026859	KT283656	ON792502	JX026859		Y13682			LC629290	AB120653	OP715720	AB722480.1	JN381190	AJ278335		AJ278335
	AJ278336	AB722481.1	AJ278336	PV232484.1	PV226024.1	PV226024.1	PV232484.1	AB593792	AJ278336	JX026860	KT283657	ON792501	JX026860		Y13683			LC629289	AB120654	OP715719	AB722481.1	JN381191	AJ278336		AJ278336
	AJ278337	AB722482.1	AJ278337	PV232483.1	PV226023.1	PV226023.1	PV232483.1	AB593793	AJ278337	JX026861	KT283658	ON792500	JX026861		Y13684			LC629288	AB120655	OP715718	AB722482.1	JN941241	AJ278337		AJ278337
	AJ278338	AB722483.1	AJ278338	PV232482.1	PV226022.1	PV226022.1	PV232482.1	AB593794	AJ278338	JX026862	KT283659	ON792499	JX026862		Y13685			LC629287	AB120656	OP715717	AB722483.1	JN941242	AJ278338		AJ278338
	AJ310640	AB722484.1	AJ310640	PV232481.1	PV226021.1	PV226021.1	PV232481.1	AB593795	AJ310640	JX026863	KT283660	ON792498	JX026863		Y13686			LC629286	AB120657	OP715716	AB722484.1	JN941243	AJ310640		AJ310640
	AJ310641	AB722485.1	AJ310641	PV232480.1	PV226020.1	PV226020.1	PV232480.1	AB593796	AJ310641	JX026864	KT283661	ON792497	JX026864		Y13687			LC629285	AB120658	OP715715	AB722485.1	GQ332530	AJ310641		AJ310641
	AJ310642	AB722486.1	AJ310642	PV232479.1	PV226019.1	PV226019.1	PV232479.1	AB593797	AJ310642	JX026865	KT355770	ON792496	JX026865		Y13688			LC629284	AB274268	OP715714	AB722486.1	GQ332531	AJ310642		AJ310642
	AJ311317	AB722487.1	AJ311317	PV232478.1	PV226018.1	PV226018.1	PV232478.1	AB593798	AJ311317	JX026866	KT355771	ON792495	JX026866		AF263895			LC629283	AB274269	OP715713	AB722487.1	GQ332532	AJ311317		AJ311317
	AJ311362	AB722488.1	AJ311362	PV232477.1	PV226017.1	PV226017.1	PV232477.1	AB593799	AJ311362	JX026867	KT355772	ON792494	JX026867		AB513999			LC629282	AB274270	OP715712	AB722488.1	GQ332533	AJ311362		AJ311362
	AJ440783	AB722489.1	AJ440783	PV232476.1	PV226016.1	PV226016.1	PV232476.1	AB593800	AJ440783	JX026868	KT359273	ON792493	JX026868		JF749837			LC629281	AB274271	OP715711	AB722489.1	GQ332534	AJ440783		AJ440783
	AJ441314	AB722490.1	AJ441314	PV232475.1	PV226015.1	PV226015.1	PV232475.1	AB593801	AJ441314	JX026869	KT382308	ON792492	JX026869		KM066718			LC629280	AB274272	OP715710	AB722490.1	GQ332535	AJ441314		AJ441314
	AJ457137	AB722491.1	AJ457137	PV232474.1	PV226014.1	PV226014.1	PV232474.1	AB593802	AJ457137	JX026870	KT382309	ON792491	JX026870		KM066719			LC629279	AB363949	OP715709	AB722491.1	HQ128601	AJ457137		AJ457137
	AJ458942	AB722492.1	AJ458942	PV232473.1	PV226013.1	PV226013.1	PV232473.1	AB593803	AJ458942	JX046726	KT382310	ON792490	JX046726		KM066720			LC629278	AB363950	OP715708	AB722492.1	HQ657209	AJ458942		AJ458942
	AJ458958	AB722493.1	AJ458958	PV232472.1	PV226012.1	PV226012.1	PV232472.1	AB593804	AJ458958	JX051516	KT382311	ON792489	JX051516		KM066721			LC629277	AB363951	OP715707	AB722493.1	JN215473	AJ458958		AJ458958
	AJ458959	AB722494.1	AJ458959	PV232471.1	PV226011.1	PV226011.1	PV232471.1	AB593805	AJ458959	JX051517	KT382312	ON792488	JX051517		KM066722			LC629276	AB363952	OP715706	AB722494.1	JN215474	AJ458959		AJ458959
	AJ458960	AB722495.1	AJ458960	PV232470.1	PV226010.1	PV226010.1	PV232470.1	AB593806	AJ458960	JX126855	KT382313	ON792487	JX126855		KM066723			LC629275	AB363953	OP715705	AB722495.1	JN215475	AJ458960		AJ458960
	AJ458961	AB722496.1	AJ458961	PV232469.1	PV226009.1	PV226009.1	PV232469.1	AB593807	AJ458961	JX156436	KT428804	ON792486	JX156436		KM066724			LC629274	AB363954	OP715704	AB722496.1	JN215476	AJ458961		AJ458961
	AJ458962	AB722497.1	AJ458962	PV232468.1	PV226008.1	PV226008.1	PV232468.1	AB593808	AJ458962	JX162015	KT448627	ON792485	JX162015		KM066725			LC629273	AB363955	OP715703	AB722497.1	JN215477	AJ458962		AJ458962
	AJ458963	AB722498.1	AJ458963	PV232467.1	PV226007.1	PV226007.1	PV232467.1	AB593809	AJ458963	JX175263	KT448628	ON792484	JX175263		KM066726			LC629272	AB363956	OP715702	AB722498.1	JN153019	AJ458963		AJ458963
	AJ458964	AB722499.1	AJ458964	PV232466.1	PV226006.1	PV226006.1	PV232466.1	AB593810	AJ458964	JX175264	KT588029	ON792483	JX175264		KM066727			LC629271	AB363957	OP715701	AB722499.1	JN153020	AJ458964		AJ458964
	AJ491327	AB722500.1	AJ491327	PV232465.1	PV226005.1	PV226005.1	PV232465.1	AB593811	AJ491327	JX175266	KT588030	ON792482	JX175266		KM066728			LC629270	AB363958	OP715700	AB722500.1	JN153021	AJ491327		AJ491327
	AJ550983	AB722501.1	AJ550983	PV232464.1	PV226004.1	PV226004.1	PV232464.1	AB597185	AJ550983	JX175267	KT715754	ON792481	JX175267		KM066729			LC629269	AB363959	OP715699	AB722501.1	JN153022	AJ550983		AJ550983
	AJ575390	AB722502.1	AJ575390	PV232463.1	PV226003.1	PV226003.1	PV232463.1	AB597556	AJ575390	JX175268	KT715755	ON792480	JX175268		KM066730			LC629268	AB363960	OP715698	AB722502.1	JN153023	AJ575390		AJ575390
	AJ575391	AB722503.1	AJ575391	PV232462.1	PV226002.1	PV226002.1	PV232462.1	AB602911	AJ575391	JX175269	KT715756	ON792479	JX175269		KM066731			LC629267	AB363961	OP715697	AB722503.1	JN153024	AJ575391		AJ575391
	AJ575392	AB722504.1	AJ575392	PV232461.1	PV226001.1	PV226001.1	PV232461.1	AB602912	AJ575392	JX175272	KT736149	ON792478	JX175272		KM066732			LC629266	AB363962	OP715696	AB722504.1	JN153025	AJ575392		AJ575392
	AJ575393	AB722505.1	AJ575393	PV232460.1	PV226000.1	PV226000.1	PV232460.1	AB604646	AJ575393	JX175274	KT752475	ON792477	JX175274		KM066733			LC629265	AB465727	OP715695	AB722505.1	JN153026	AJ575393		AJ575393
	AJ575394	AB722506.1	AJ575394	PV232459.1	PV225999.1	PV225999.1	PV232459.1	AB604647	AJ575394	JX175275	KT752476	ON792476	JX175275		KM066734			LC629264	AB538873	OP715694	AB722506.1	JN153027	AJ575394		AJ575394
	AJ575395	AB722507.1	AJ575395	PV232458.1	PV225998.1	PV225998.1	PV232458.1	AB605257	AJ575395	JX175276	KT752477	ON792475	JX175276		KM066735			LC629263	AB626887	OP715693	AB722507.1	JN153028	AJ575395		AJ575395
	AJ575396	AB722508.1	AJ575396	PV232457.1	PV225997.1	PV225997.1	PV232457.1	AB610640	AJ575396	JX175277	KT752478	ON792474	JX175277		KM066736			LC629262	AB818900	OP715692	AB722508.1	JN153029	AJ575396		AJ575396
	AJ575397	AB722509.1	AJ575397	PV232456.1	PV225996.1	PV225996.1	PV232456.1	AB610641	AJ575397	JX175278	KT752479	ON792473	JX175278		KM066737			LC629261	AB818901	OP715691	AB722509.1	JN153030	AJ575397		AJ575397
	AJ575398	AB722510.1	AJ575398	PV232455.1	PV225995.1	PV225995.1	PV232455.1	AB610642	AJ575398	JX175279	KT752480	ON792472	JX175279		KM066738			LC629260	AB818902	OP715690	AB722510.1	JN153031	AJ575398		AJ575398
	AJ575399	AB722511.1	AJ575399	PV232454.1	PV225994.1	PV225994.1	PV232454.1	AB610643	AJ575399	JX175280	KT752481	ON792471	JX175280		KM066739			LC629259	AB818903	OP715689	AB722511.1	JN836734	AJ575399		AJ575399
	AJ575400	AB722512.1	AJ575400	PV232453.1	PV225993.1	PV225993.1	PV232453.1	AB610644	AJ575400	JX175281	KT752482	ON792470	JX175281		KM066740			LC629258	AB858434	OP715688	AB722512.1	JN836735	AJ575400		AJ575400
	AJ575401	AB722513.1	AJ575401	PV232452.1	PV225992.1	PV225992.1	PV232452.1	AB611685	AJ575401	JX175282	KT752483	ON792469	JX175282		KM066741			LC629257	AB861472	OP715687	AB722513.1	JN836736	AJ575401		AJ575401
	AJ575402	AB722514.1	AJ575402	PV232451.1	PV225991.1	PV225991.1	PV232451.1	AB612147	AJ575402	JX175283	KT752484	ON792468	JX175283		KM066742			LC629256	AB861473	OP715686	AB722514.1	JN836737	AJ575402		AJ575402
	AJ575403	AB722515.1	AJ575403	PV232450.1	PV225990.1	PV225990.1	PV232450.1	AB615332	AJ575403	JX179047	KT752485	ON792467	JX179047		KM066744			LC629255	AB861524	OP715685	AB722515.1	JQ732170	AJ575403		AJ575403
	AJ575404	AB722516.1	AJ575404	PV232449.1	PV225989.1	PV225989.1	PV232449.1	AB615581	AJ575404	JX183259	KT752486	ON792462	JX183259		KM066745			LC629254	AB861538	OP715684	AB722516.1	JQ732171	AJ575404		AJ575404
	AJ575405	AB722517.1	AJ575405	PV232448.1	PV225988.1	PV225988.1	PV232448.1	AB615582	AJ575405	JX183261	KT752488	LC769207	JX183261		KM066746			LC629253	AB861613	OP715683	AB722517.1	JQ732172	AJ575405		AJ575405
	AJ575406	AB722518.1	AJ575406	PV232447.1	PV225987.1	PV225987.1	PV232447.1	AB615583	AJ575406	JX183262	KT752489	LC768501	JX183262		KM066747			LC629252	AB862600	OP715682	AB722518.1	JQ732173	AJ575406		AJ575406
	AJ575407	AB722519.1	AJ575407	PV232446.1	PV225986.1	PV225986.1	PV232446.1	AB615584	AJ575407	JX183263	KT752490	LC767908	JX183263		KM066748			LC629251	AB862601	OP715681	AB722519.1	JQ732174	AJ575407		AJ575407
	AJ575408	AB722520.1	AJ575408	PV232326.1	PV225985.1	PV225985.1	PV232326.1	AB615585	AJ575408	JX183264	KT752491	LC767907	JX183264		KM066749			LC629250	AB862602	OP715680	AB722520.1	JQ732175	AJ575408		AJ575408
	AJ575409	AB722521.1	AJ575409	PV232311.1	PV225984.1	PV225984.1	PV232311.1	AB617831	AJ575409	JX183266	KT752492	OQ869604	JX183266		KM066750			LC629249	AF004738	OP715679	AB722521.1	JQ732176	AJ575409		AJ575409
	AJ575410	AB722522.1	AJ575410	PV232304.1	PV225983.1	PV225983.1	PV232304.1	AB618041	AJ575410	JX183267	KT752493	ON755141	JX183267		KM066751			LC629248	AF006624	OP137034	AB722522.1	JQ732177	AJ575410		AJ575410
	AJ575411	AB722523.1	AJ575411	PV230468.1	PV225982.1	PV225982.1	PV230468.1	AB618553	AJ575411	JX183269	KT752494	ON755140	JX183269		KM066752			LC629247	AF027508	OP137033	AB722523.1	JN896987	AJ575411		AJ575411
	AJ575412	AB722524.1	AJ575412	PV230467.1	PV225981.1	PV225981.1	PV230467.1	AB619798	AJ575412	JX183270	KT752495	ON755139	JX183270		KM066753			LC629246	AF027509	OP137032	AB722524.1	JX276746	AJ575412		AJ575412
	AJ575413	AB722525.1	AJ575413	PV230466.1	PV225980.1	PV225980.1	PV230466.1	AB621946	AJ575413	JX183271	KT752496	ON755138	JX183271		KM066754			LC629245	AF027510	OP137031	AB722525.1	JX276747	AJ575413		AJ575413
	AJ575414	AB722526.1	AJ575414	PV230465.1	PV225979.1	PV225979.1	PV230465.1	AB621947	AJ575414	JX183272	KT752497	ON755137	JX183272		KM066755			LC629244	AF027511	OP137030	AB722526.1	JN812977	AJ575414		AJ575414
	AJ575415	AB722527.1	AJ575415	PV230464.1	PV225978.1	PV225978.1	PV230464.1	AB621948	AJ575415	JX183274	KT752498	MW345894	JX183274		KM066756			LC629243	AF027512	OP137029	AB722527.1	JF810106	AJ575415		AJ575415
	AJ618984	AB722528.1	AJ618984	PV230463.1	PV225977.1	PV225977.1	PV230463.1	AB621949	AJ618984	JX183276	KT752499	MW345893	JX183276		KM066757			LC629242	AF036937	OP137028	AB722528.1	JF810107	AJ618984		AJ618984
	AJ618985	AB722529.1	AJ618985	PV230462.1	PV225976.1	PV225976.1	PV230462.1	AB622128	AJ618985	JX215247	KT752500	MW345892	JX215247		KM066758			LC629241	AF072911	OP137027	AB722529.1	JF810108	AJ618985		AJ618985
	AJ618986	AB722530.1	AJ618986	PV230461.1	PV225975.1	PV225975.1	PV230461.1	AB626984	AJ618986	JX219746	KT758699	MW345891	JX219746		KM066759			LC629240	AF072912	OP137026	AB722530.1	JF810109	AJ618986		AJ618986
	AJ618987	AB722531.1	AJ618987	PV230460.1	PV225974.1	PV225974.1	PV230460.1	AB636408	AJ618987	JX219747	KT758700	MW345890	JX219747		KM066760			LC629239	AF072913	OP137025	AB722531.1	JF810110	AJ618987		AJ618987
	AJ618988	AB722532.1	AJ618988	PV230459.1	PV225973.1	PV225973.1	PV230459.1	AB640862	AJ618988	JX219751	KT758701	MW345889	JX219751		KM066761			LC629238	AF093793	OP137024	AB722532.1	JF810111	AJ618988		AJ618988
	AJ619579	AB722533.1	AJ619579	PV230458.1	PV225972.1	PV225972.1	PV230458.1	AB640866	AJ619579	JX219957	KT758702	MW345888	JX219957		KM066762			LC629237	AF093794	OP137023	AB722533.1	JF810112	AJ619579		AJ619579
	AJ619580	AB722534.1	AJ619580	PV230457.1	PV225971.1	PV225971.1	PV230457.1	AB641130	AJ619580	JX219958	KT758703	MW345887	JX219958		KM066763			LC629236	AF093795	OP137022	AB722534.1	JF810113	AJ619580		AJ619580
	AJ619581	AB722535.1	AJ619581	PV230456.1	PV225970.1	PV225970.1	PV230456.1	AB641131	AJ619581	JX219959	KT758704	MW345886	JX219959		KM066764			LC629235	AF093796	OP137021	AB722535.1	JF810114	AJ619581		AJ619581
	AJ619582	AB722536.1	AJ619582	PV230455.1	PV225969.1	PV225969.1	PV230455.1	AB644397	AJ619582	JX219960	KT758705	MW345885	JX219960		KM066765			LC629234	AF094814	OP137020	AB722536.1	JF810115	AJ619582		AJ619582
	AJ619583	AB722537.1	AJ619583	PV230454.1	PV225968.1	PV225968.1	PV230454.1	AB644398	AJ619583	JX219961	KT758706	MW345884	JX219961		KM066766			LC629233	AF094815	OP137019	AB722537.1	JF810116	AJ619583		AJ619583
	AJ619584	AB722538.1	AJ619584	PV230453.1	PV225967.1	PV225967.1	PV230453.1	AB645762	AJ619584	JX219962	KT758707	MW345883	JX219962		KM066767			LC629232	AF094816	OP137018	AB722538.1	JF810117	AJ619584		AJ619584
	AJ619585	AB722539.1	AJ619585	PV230452.1	PV225966.1	PV225966.1	PV230452.1	AB646189	AJ619585	JX219964	KT758708	MW345882	JX219964		KM066768			LC629231	AF094817	OP137017	AB722539.1	JF810118	AJ619585		AJ619585
	AJ619586	AB722540.1	AJ619586	PV230451.1	PV225965.1	PV225965.1	PV230451.1	AB647329	AJ619586	JX219965	KT758709	MW345881	JX219965		KM066769			LC629230	AF094818	OP137016	AB722540.1	JF810119	AJ619586		AJ619586
	AJ619587	AB722541.1	AJ619587	PV230450.1	PV225964.1	PV225964.1	PV230450.1	AB665392	AJ619587	JX219966	KT758710	MW345880	JX219966		KM066770			LC629229	AF094819	OP137015	AB722541.1	JF810120	AJ619587		AJ619587
	AJ619588	AB722542.1	AJ619588	PV230449.1	PV225963.1	PV225963.1	PV230449.1	AB665393	AJ619588	JX219967	KT758711	MW345879	JX219967		KM066771			LC629228	AF095702	OP137014	AB722542.1	JF810121	AJ619588		AJ619588
	AJ619589	AB722543.1	AJ619589	PV230448.1	PV225962.1	PV225962.1	PV230448.1	AB665394	AJ619589	JX219969	KT758712	MW345878	JX219969		KM066772			LC629227	AF111995	OP137013	AB722543.1	JF810122	AJ619589		AJ619589
	AJ619590	AB722544.1	AJ619590	PV230447.1	PV225961.1	PV225961.1	PV230447.1	AB665395	AJ619590	JX266441	KT758713	MW345877	JX266441		KM066773			LC629226	AF111996	OP137012	AB722544.1	JF810123	AJ619590		AJ619590
	AJ619591	AB722545.1	AJ619591	PV230446.1	PV225960.1	PV225960.1	PV230446.1	AB665396	AJ619591	JX266442	KT758714	MW345876	JX266442		KM066774			LC629225	AF111997	OP137011	AB722545.1	JF810124	AJ619591		AJ619591
	AJ619592	AB722546.1	AJ619592	PV230445.1	PV225959.1	PV225959.1	PV230445.1	AB665397	AJ619592	JX266443	KT807790	MW345875	JX266443		KM066775			LC629224	AF124991	OP137010	AB722546.1	JF810125	AJ619592		AJ619592
	AJ619593	AB722547.1	AJ619593	PV230444.1	PV225958.1	PV225958.1	PV230444.1	AB665398	AJ619593	JX266444	KT807791	MW345874	JX266444		KM066776			LC629223	AF140352	OP137009	AB722547.1	JF810126	AJ619593		AJ619593
	AJ619594	AB722548.1	AJ619594	PV230443.1	PV225957.1	PV225957.1	PV230443.1	AB665399	AJ619594	JX266445	KT807792	MW345873	JX266445		KM066777			LC629222	AF151953	OP137008	AB722548.1	JF810127	AJ619594		AJ619594
	AJ619595	AB722549.1	AJ619595	PV230442.1	PV225956.1	PV225956.1	PV230442.1	AB665400	AJ619595	JX308250	KT807793	MW345872	JX308250		KM066778			LC629221	AF151954	OP137007	AB722549.1	JF810128	AJ619595		AJ619595
	AJ619596	AB722550.1	AJ619596	PV230441.1	PV225955.1	PV225955.1	PV230441.1	AB665401	AJ619596	JX308251	KT826535	MW345871	JX308251		KM066779			LC629220	AF151955	OP137006	AB722550.1	JQ965820	AJ619596		AJ619596
	AJ619597	AB722551.1	AJ619597	PV230440.1	PV225954.1	PV225954.1	PV230440.1	AB665402	AJ619597	JX308252	KT835056	MW345870	JX308252		KM066780			LC629219	AF151956	OP137005	AB722551.1	JQ966309	AJ619597		AJ619597
	AJ619598	AB722552.1	AJ619598	PV230439.1	PV225953.1	PV225953.1	PV230439.1	AB665403	AJ619598	JX308253	KT835057	MW345869	JX308253		KM066781			LC629218	AF151957	OP137004	AB722552.1	JX681125	AJ619598		AJ619598
	AJ619599	AB722553.1	AJ619599	PV230438.1	PV225952.1	PV225952.1	PV230438.1	AB665404	AJ619599	JX308254	KT835079	MW345868	JX308254		KM066782			LC629217	AF151958	OP137003	AB722553.1	KC415037	AJ619599		AJ619599
	AJ619600	AB722554.1	AJ619600	PV230437.1	PV225951.1	PV225951.1	PV230437.1	AB665405	AJ619600	JX308255	KT887877	MW345867	JX308255		KM066783			LC629216	AF151959	OP137002	AB722554.1	KC415038	AJ619600		AJ619600
	AJ619601	AB722555.1	AJ619601	PV230436.1	PV225950.1	PV225950.1	PV230436.1	AB665406	AJ619601	JX308256	KT895342	MW345866	JX308256		KM066784			LC629215	AF151960	OP137001	AB722555.1	KC415039	AJ619601		AJ619601
	AJ619602	AB722556.1	AJ619602	PV230435.1	PV225949.1	PV225949.1	PV230435.1	AB665407	AJ619602	JX308257	KT895343	MW345865	JX308257		KM066785			LC629214	AF154841	OP137000	AB722556.1	KC415040	AJ619602		AJ619602
	AJ619603	AB722557.1	AJ619603	PV230434.1	PV225948.1	PV225948.1	PV230434.1	AB665408	AJ619603	JX308258	KT964104	MW345864	JX308258		KM066786			LC629213	AF169856	OP136999	AB722557.1	KC415041	AJ619603		AJ619603
	AJ619604	AB722558.1	AJ619604	PV230433.1	PV225947.1	PV225947.1	PV230433.1	AB665409	AJ619604	JX308259	KT964105	MW345863	JX308259		KM066787			LC629212	AF169857	OP136998	AB722558.1	KC415042	AJ619604		AJ619604
	AJ619605	AB722559.1	AJ619605	PV230432.1	PV225946.1	PV225946.1	PV230432.1	AB665410	AJ619605	JX308260	KT964106	MW345862	JX308260		KM066788			LC629211	AF169858	OP136997	AB722559.1	KC415043	AJ619605		AJ619605
	AJ619606	AB722560.1	AJ619606	PV230431.1	PV225945.1	PV225945.1	PV230431.1	AB665787	AJ619606	JX315576	KT964107	MW345860	JX315576		KM066789			LC629210	AF169859	ON110492	AB722560.1	KC415044	AJ619606		AJ619606
	AJ619607	AB722561.1	AJ619607	PV230430.1	PV225944.1	PV225944.1	PV230430.1	AB666381	AJ619607	JX315577	KT964108	MW345859	JX315577		KM066790			LC629209	AF169860	ON110491	AB722561.1	KC415045	AJ619607		AJ619607
	AJ619608	AB722562.1	AJ619608	PV230429.1	PV225943.1	PV225943.1	PV230429.1	AB666382	AJ619608	JX315578	KT964109	MW345858	JX315578		KM066791			LC629208	AF193423	MZ476914	AB722562.1	KC415046	AJ619608		AJ619608
	AJ619609	AB722563.1	AJ619609	PV230428.1	PV225942.1	PV225942.1	PV230428.1	AB666383	AJ619609	JX315579	KT964110	MW345857	JX315579		KM066792			LC629207	AF193788	MW892050	AB722563.1	KC415047	AJ619609		AJ619609
	AJ619610	AB722564.1	AJ619610	PV230427.1	PV225941.1	PV225941.1	PV230427.1	AB666384	AJ619610	JX315580	KT964111	MW345856	JX315580		KM066793			LC629206	AF199412	MW892049	AB722564.1	KC415048	AJ619610		AJ619610
	AJ619611	AB722565.1	AJ619611	PV230426.1	PV225940.1	PV225940.1	PV230426.1	AB666385	AJ619611	JX315581	KT964112	MW345855	JX315581		KM066794			LC629205	AF200685	MW892048	AB722565.1	KC415049	AJ619611		AJ619611
	AJ619612	AB722566.1	AJ619612	PV230425.1	PV225939.1	PV225939.1	PV230425.1	AB666386	AJ619612	JX315582	KT964113	MW345854	JX315582		KM066795			LC629204	AF201731	MW892047	AB722566.1	KC415050	AJ619612		AJ619612
	AJ619613	AB722567.1	AJ619613	PV230424.1	PV225938.1	PV225938.1	PV230424.1	AB666387	AJ619613	JX315583	KT964114	MW345853	JX315583		KM066796			LC629203	AF201732	MW892046	AB722567.1	KC415051	AJ619613		AJ619613
	AJ619614	AB722568.1	AJ619614	PV230423.1	PV225937.1	PV225937.1	PV230423.1	AB666388	AJ619614	JX315584	KT964115	MW345852	JX315584		KM066797			LC629202	AF201733	MW892045	AB722568.1	KC415052	AJ619614		AJ619614
	AJ619615	AB722569.1	AJ619615	PV230422.1	PV225936.1	PV225936.1	PV230422.1	AB666389	AJ619615	JX315585	KT964116	MW345851	JX315585		KM066798			LC629201	AF201930	MW892044	AB722569.1	KC415053	AJ619615		AJ619615
	AJ619616	AB722570.1	AJ619616	PV230421.1	PV225935.1	PV225935.1	PV230421.1	AB666390	AJ619616	JX315586	KT964117	MW345850	JX315586		KM066799			LC629200	AF202998	MW881234	AB722570.1	KC415054	AJ619616		AJ619616
	AJ619617	AB722571.1	AJ619617	PV230420.1	PV225934.1	PV225934.1	PV230420.1	AB666391	AJ619617	JX315587	KT964118	MW345849	JX315587		KM066800			LC629199	AF202999	MW881233	AB722571.1	KC415055	AJ619617		AJ619617
	AJ619618	AB722572.1	AJ619618	PV230419.1	PV225933.1	PV225933.1	PV230419.1	AB666392	AJ619618	JX315588	KT964119	OP680397	JX315588		KM066801			LC629198	AF203000	MT861050	AB722572.1	KC415056	AJ619618		AJ619618
	AJ619619	AB722573.1	AJ619619	PV230418.1	PV225932.1	PV225932.1	PV230418.1	AB666393	AJ619619	JX315589	KU184586	OP680394	JX315589		KM066802			LC629197	AF203001	MT179304	AB722573.1	KC415057	AJ619619		AJ619619
	AJ619620	AB722574.1	AJ619620	PV230417.1	PV225931.1	PV225931.1	PV230417.1	AB666394	AJ619620	JX315590	KU237285	OP680393	JX315590		KM066803			LC629196	AF203002	MG947594	AB722574.1	KC415058	AJ619620		AJ619620
	AJ619621	AB722575.1	AJ619621	PV230416.1	PV225930.1	PV225930.1	PV230416.1	AB666395	AJ619621	JX315591	KU248829	OP680392	JX315591		KM066804			LC629195	AF203003	MA000578	AB722575.1	KC415059	AJ619621		AJ619621
	AJ619622	AB722576.1	AJ619622	PV230415.1	PV225929.1	PV225929.1	PV230415.1	AB666396	AJ619622	JX315592	KU248830	OP680391	JX315592		KM066805			LC629194	AF203004	LY478990	AB722576.1	KC415060	AJ619622		AJ619622
	AJ619623	AB722577.1	AJ619623	PV230414.1	PV225928.1	PV225928.1	PV230414.1	AB666397	AJ619623	JX315593	KU248831	OP680390	JX315593		KM066806			LC731324	AF203005	LC552680	AB722577.1	KC415061	AJ619623		AJ619623
	AJ619624	AB722578.1	AJ619624	PV230413.1	PV225927.1	PV225927.1	PV230413.1	AB666398	AJ619624	JX315594	KU248832	OP680389	JX315594		KM066807			LC183904	AF203006	LC552679	AB722578.1	KC415062	AJ619624		AJ619624
	AJ619625	AB722579.1	AJ619625	PV230412.1	PV225926.1	PV225926.1	PV230412.1	AB666399	AJ619625	JX315595	KU248833	OP680388	JX315595		KM066808			AB116018	AF203007	LC552678	AB722579.1	KC427278	AJ619625		AJ619625
	AJ619626	AB722580.1	AJ619626	PV230411.1	PV225925.1	PV225925.1	PV230411.1	AB666400	AJ619626	JX315596	KU248834	OP680387	JX315596		KM066809			AB116017	AF206254	LC549485	AB722580.1	KC510381	AJ619626		AJ619626
	AJ619627	AB722581.1	AJ619627	PV230410.1	PV225924.1	PV225924.1	PV230410.1	AB666401	AJ619627	JX315597	KU248835	OP680386	JX315597		KM066810			AB116015	AF206255	LC549484	AB722581.1	KC510382	AJ619627		AJ619627
	AJ619628	AB722582.1	AJ619628	PV230409.1	PV225923.1	PV225923.1	PV230409.1	AB666402	AJ619628	JX315598	KU297215	OP680385	JX315598		KM066811			AB116014	AF206256	LC549483	AB722582.1	KC510383	AJ619628		AJ619628
	AJ619629	AB722583.1	AJ619629	PV230408.1	PV225922.1	PV225922.1	PV230408.1	AB666403	AJ619629	JX315599	KU314826	OP680384	JX315599		KM066812			AB116013	AF206257	LC549482	AB722583.1	KC510384	AJ619629		AJ619629
	AJ619630	AB722584.1	AJ619630	PV230407.1	PV225921.1	PV225921.1	PV230407.1	AB666404	AJ619630	JX402877	KU320681	OP680383	JX402877		KM066813			AB116012	AF206258	LC549481	AB722584.1	KC510385	AJ619630		AJ619630
	AJ619631	AB722585.1	AJ619631	PV230406.1	PV225920.1	PV225920.1	PV230406.1	AB666405	AJ619631	JX402878	KU320798	OP680382	JX402878		KM066814			AB116011	AF206259	LC549480	AB722585.1	KC510386	AJ619631		AJ619631
	AJ619632	AB722586.1	AJ619632	PV230405.1	PV225919.1	PV225919.1	PV230405.1	AB666406	AJ619632	JX402881	KU351243	OP680381	JX402881		KM066815			AB116010	AF206260	LC549479	AB722586.1	KC510387	AJ619632		AJ619632
	AJ854114	AB722587.1	AJ854114	PV230404.1	PV225918.1	PV225918.1	PV230404.1	AB666407	AJ854114	JX402882	KU372136	OP680380	JX402882		AB513960			AB116009	AF206261	LC549478	AB722587.1	KC510388	AJ854114		AJ854114
	AJ854115	AB722588.1	AJ854115	PV230403.1	PV225917.1	PV225917.1	PV230403.1	AB666408	AJ854115	JX418024	KU382090	OP680379	JX418024		AB513961			AB116008	AF206262	LC549477	AB722588.1	KC510389	AJ854115		AJ854115
	AJ854116	AB722589.1	AJ854116	PV230402.1	PV225916.1	PV225916.1	PV230402.1	AB666409	AJ854116	JX418026	KU382091	OP680378	JX418026		AB513962			AB116007	AF206263	LC549476	AB722589.1	KC510390	AJ854116		AJ854116
	AJ854117	AB722590.1	AJ854117	PV230401.1	PV225915.1	PV225915.1	PV230401.1	AB666410	AJ854117	JX418028	KU497495	OP680377	JX418028		AB513963			AB116006	AF206264	LC549475	AB722590.1	KC510391	AJ854117		AJ854117
	AJ854118	AB722591.1	AJ854118	PV230400.1	PV225914.1	PV225914.1	PV230400.1	AB666411	AJ854118	JX418029	KU497496	OP680376	JX418029		AB513964			AB116005	AF206265	LC549474	AB722591.1	KC510392	AJ854118		AJ854118
	AJ854119	AB722592.1	AJ854119	PV230399.1	PV225913.1	PV225913.1	PV230399.1	AB666412	AJ854119	JX418030	KU497497	OP680375	JX418030		AB513965			AB116004	AF206266	LC549473	AB722592.1	KC510393	AJ854119		AJ854119
	AJ854120	AB722593.1	AJ854120	PV230398.1	PV225912.1	PV225912.1	PV230398.1	AB666413	AJ854120	JX418031	KU497498	OP680374	JX418031		AB513966			AB116003	AF206267	LC549472	AB722593.1	KC510394	AJ854120		AJ854120
	AJ854121	AB722594.1	AJ854121	PV230397.1	PV225911.1	PV225911.1	PV230397.1	AB666414	AJ854121	JX434636	KU497499	OP680373	JX434636		AB513967			AB116002	AF206268	LC549471	AB722594.1	KC510395	AJ854121		AJ854121
	AJ854122	AB722595.1	AJ854122	PV230396.1	PV225910.1	PV225910.1	PV230396.1	AB666415	AJ854122	JX455748	KU497500	OP680372	JX455748		AB513968			AB116001	AF206269	LC549470	AB722595.1	KC510396	AJ854122		AJ854122
	AJ854123	AB722596.1	AJ854123	PV230395.1	PV225909.1	PV225909.1	PV230395.1	AB666416	AJ854123	JX486007	KU497501	OP680371	JX486007		AB513969			AB116000	AF206270	LC549469	AB722596.1	KC510397	AJ854123		AJ854123
	AJ854124	AB722597.1	AJ854124	PV230394.1	PV225908.1	PV225908.1	PV230394.1	AB666417	AJ854124	JX486008	KU504587	OP680370	JX486008		AB513970			AB115999	AF206271	LC549468	AB722597.1	KC510398	AJ854124		AJ854124
	AJ854125	AB722598.1	AJ854125	PV230393.1	PV225907.1	PV225907.1	PV230393.1	AB666418	AJ854125	JX486009	KU571704	OP680369	JX486009		AB513971			AB115998	AF208239	LC549467	AB722598.1	KC510399	AJ854125		AJ854125
	AJ854126	AB722599.1	AJ854126	PV230392.1	PV225906.1	PV225906.1	PV230392.1	AB666419	AJ854126	JX486012	KU571705	OP680368	JX486012		AB513972			AB115997	AF208240	LC549466	AB722599.1	KC510400	AJ854126		AJ854126
	AJ854127	AB722600.1	AJ854127	PV230391.1	PV225905.1	PV225905.1	PV230391.1	AB666420	AJ854127	JX486013	KU571706	OP680367	JX486013		AB513973			AB115995	AF210735	LC549465	AB722600.1	KC510401	AJ854127		AJ854127
	AJ854128	AB722601.1	AJ854128	PV230390.1	PV225904.1	PV225904.1	PV230390.1	AB666421	AJ854128	JX486015	KU598192	OP680366	JX486015		AB513974			AB115994	AF218850	LC549464	AB722601.1	KC510402	AJ854128		AJ854128
	AJ854129	AB722602.1	AJ854129	PV230389.1	PV225903.1	PV225903.1	PV230389.1	AB666422	AJ854129	JX504718	KU598193	OP680365	JX504718		AB513975			AB115993	AF218851	LC549463	AB722602.1	KC510403	AJ854129		AJ854129
	AJ854130	AB722603.1	AJ854130	PV230388.1	PV225902.1	PV225902.1	PV230388.1	AB666423	AJ854130	JX559405	KU598194	OP680364	JX559405		AB513976			AB115992	AF218852	LC549462	AB722603.1	KC510404	AJ854130		AJ854130
	AJ854131	AB722604.1	AJ854131	PV230387.1	PV225901.1	PV225901.1	PV230387.1	AB666424	AJ854131	JX631242	KU598195	OP680363	JX631242		AB513977			AB115991	AF220949	LC549461	AB722604.1	KC510405	AJ854131		AJ854131
	AJ854132	AB722605.1	AJ854132	PV230386.1	PV225900.1	PV225900.1	PV230386.1	AB666425	AJ854132	JX631244	KU598225	OP680362	JX631244		AB513978			AB115990	AF221667	LC549460	AB722605.1	KC510406	AJ854132		AJ854132
	AJ854136	AB722606.1	AJ854136	PV230385.1	PV225899.1	PV225899.1	PV230385.1	AB666426	AJ854136	JX631245	KU643075	OP680361	JX631245		AB513979			AB115989	AF227438	LC549459	AB722606.1	KC510407	AJ854136		AJ854136
	AJ854137	AB722607.1	AJ854137	PV230384.1	PV225898.1	PV225898.1	PV230384.1	AB666427	AJ854137	JX631246	KU643076	OP680360	JX631246		AB513980			AB115988	AF239269	LC549458	AB722607.1	KC510408	AJ854137		AJ854137
	AJ854138	AB722608.1	AJ854138	PV230383.1	PV225897.1	PV225897.1	PV230383.1	AB666428	AJ854138	JX631247	KU665289	OP680359	JX631247		AB513981			AB115987	AF239270	LC549457	AB722608.1	KC510409	AJ854138		AJ854138
	AJ854139	AB722609.1	AJ854139	PV230382.1	PV225896.1	PV225896.1	PV230382.1	AB666429	AJ854139	JX631249	KU665290	OP680358	JX631249		AB513982			AB115986	AF239271	LC549456	AB722609.1	KC510410	AJ854139		AJ854139
	AJ854140	AB722610.1	AJ854140	PV230381.1	PV225895.1	PV225895.1	PV230381.1	AB666430	AJ854140	JX631251	KU665291	OP680357	JX631251		AB513983			AB115985	AF239272	LC549455	AB722610.1	KC510411	AJ854140		AJ854140
	AJ854141	AB722611.1	AJ854141	PV230380.1	PV225894.1	PV225894.1	PV230380.1	AB666431	AJ854141	JX631252	KU665292	OP680355	JX631252		AB513984			AB115984	AF239273	LC549454	AB722611.1	KC510412	AJ854141		AJ854141
	AJ854142	AB722612.1	AJ854142	PV230379.1	PV225893.1	PV225893.1	PV230379.1	AB666432	AJ854142	JX631255	KU665293	OP680349	JX631255		AB513985			AB115983	AF239274	LC549453	AB722612.1	KC510413	AJ854142		AJ854142
	AJ854143	AB722613.1	AJ854143	PV230378.1	PV225892.1	PV225892.1	PV230378.1	AB666433	AJ854143	JX679080	KU665294	OP680347	JX679080		AB513986			AB115982	AF239275	LC549452	AB722613.1	KC510414	AJ854143		AJ854143
	AJ854144	AB722614.1	AJ854144	PV230377.1	PV225891.1	PV225891.1	PV230377.1	AB666434	AJ854144	JX679081	KU679419	OP680345	JX679081		AB513987			AB115981	AF239276	LC549451	AB722614.1	KC510415	AJ854144		AJ854144
	AJ854145	AB722615.1	AJ854145	PV230376.1	PV225890.1	PV225890.1	PV230376.1	AB666435	AJ854145	JX680814	KU684388	OP680340	JX680814		AB513988			AB115980	AF239277	LC549450	AB722615.1	JN873341	AJ854145		AJ854145
	AJ854146	AB722616.1	AJ854146	PV230375.1	PV225889.1	PV225889.1	PV230375.1	AB666436	AJ854146	JX680818	KU684389	OP680336	JX680818		AB513989			AB115979	AF239278	LC549449	AB722616.1	KC479138	AJ854146		AJ854146
	AJ854147	AB722617.1	AJ854147	PV230374.1	PV225888.1	PV225888.1	PV230374.1	AB666437	AJ854147	JX680819	KU684390	OP680335	JX680819		AB513990			AB115978	AF239279	LC549448	AB722617.1	KC479139	AJ854147		AJ854147
	AJ854148	AB722618.1	AJ854148	PV230373.1	PV225887.1	PV225887.1	PV230373.1	AB666438	AJ854148	JX680820	KU684391	OP680333	JX680820		AB513991			AB115977	AF239280	LC549447	AB722618.1	KC479140	AJ854148		AJ854148
	AJ854149	AB722619.1	AJ854149	PV230372.1	PV225886.1	PV225886.1	PV230372.1	AB666439	AJ854149	JX847793	KU684392	OP680332	JX847793		AB513992			AB115976	AF239281	LC549446	AB722619.1	KC479141	AJ854149		AJ854149
	AJ854150	AB722620.1	AJ854150	PV230371.1	PV225885.1	PV225885.1	PV230371.1	AB666440	AJ854150	JX857301	KU684393	OP680329	JX857301		AB513993			AB115975	AF239282	LC549445	AB722620.1	JX406733	AJ854150		AJ854150
	AJ854151	AB722621.1	AJ854151	PV230370.1	PV225884.1	PV225884.1	PV230370.1	AB666441	AJ854151	JX857306	KU684394	OP680328	JX857306		AB513994			AB115974	AF239982	LC549444	AB722621.1	JX406734	AJ854151		AJ854151
	AJ854152	AB722622.1	AJ854152	PV230369.1	PV225883.1	PV225883.1	PV230369.1	AB666442	AJ854152	JX857307	KU684395	OP680327	JX857307		AB513995			AB115973	AF239983	LC549443	AB722622.1	JX406735	AJ854152		AJ854152
	AJ854153	AB722623.1	AJ854153	PV230368.1	PV225882.1	PV225882.1	PV230368.1	AB666443	AJ854153	JX857308	KU684396	OP680326	JX857308		AB513996			AB115972	AF239984	LC549442	AB722623.1	JX406736	AJ854153		AJ854153
	AJ854154	AB722624.1	AJ854154	PV230367.1	PV225881.1	PV225881.1	PV230367.1	AB666444	AJ854154	JX857309	KU684397	OP680325	JX857309		AB513997			AB115971	AF239985	LC499994	AB722624.1	JX406737	AJ854154		AJ854154
	AJ854155	AB722625.1	AJ854155	PV230366.1	PV225880.1	PV225880.1	PV230366.1	AB666445	AJ854155	JX857311	KU684398	OP680324	JX857311		AB513998			PQ157298	AF250005	LC499993	AB722625.1	JX406738	AJ854155		AJ854155
	AJ854156	AB722626.1	AJ854156	PV230365.1	PV225879.1	PV225879.1	PV230365.1	AB666446	AJ854156	JX857312	KU684399	OP680323	JX857312		AB514000			PQ157297	AF250006	LC499992	AB722626.1	JX406739	AJ854156		AJ854156
	AJ854157	AB722627.1	AJ854157	PV230364.1	PV225878.1	PV225878.1	PV230364.1	AB666447	AJ854157	JX857313	KU684400	OP680322	JX857313		AB514001			PQ157296	AF257075	LC499991	AB722627.1	JX406740	AJ854157		AJ854157
	AJ854158	AB722628.1	AJ854158	PV230363.1	PV225877.1	PV225877.1	PV230363.1	AB666448	AJ854158	JX857314	KU684401	OP680321	JX857314		AF263904			PQ157295	AF258780	LC499990	AB722628.1	KC257463	AJ854158		AJ854158
	AJ854159	AB722629.1	AJ854159	PV230362.1	PV225876.1	PV225876.1	PV230362.1	AB666449	AJ854159	JX857315	KU684402	OP680320	JX857315		AB058402			PQ157294	AF274420	LC499989	AB722629.1	KC257464	AJ854159		AJ854159
	AJ871017	AB722630.1	AJ871017	PV230361.1	PV225875.1	PV225875.1	PV230361.1	AB675481	AJ871017	KC139050	KU684403	OP680318	KC139050		AB058403			PQ157293	AF274421	LC499988	AB722630.1	KC257465	AJ871017		AJ871017
	AJ871018	AB722631.1	AJ871018	PV230360.1	PV225874.1	PV225874.1	PV230360.1	AB678710	AJ871018	KC139051	KU684405	OP680317	KC139051		AF263883			PQ157292	AF274422	LC499987	AB722631.1	KC257466	AJ871018		AJ871018
	AJ871019	AB722632.1	AJ871019	PV230359.1	PV225873.1	PV225873.1	PV230359.1	AB678711	AJ871019	KC139052	KU684406	OP680316	KC139052		AB058398			PQ157291	AF274423	LC499986	AB722632.1	KC257467	AJ871019		AJ871019
	AJ871020	AB722633.1	AJ871020	PV230358.1	PV225872.1	PV225872.1	PV230358.1	AB678728	AJ871020	KC139059	KU684407	OP680315	KC139059		AB058399			PQ157290	AF274424	LC499985	AB722633.1	KC257468	AJ871020		AJ871020
	AJ871021	AB722634.1	AJ871021	PV230357.1	PV225871.1	PV225871.1	PV230357.1	AB682758	AJ871021	KC139060	KU684408	OP680314	KC139060		AF263889			PQ157289	AF274425	LC499984	AB722634.1	KC590510	AJ871021		AJ871021
	AJ871022	AB722635.1	AJ871022	PV230356.1	PV225870.1	PV225870.1	PV230356.1	AB682794	AJ871022	KC139061	KU684409	OP680313	KC139061		AF263850			PQ157288	AF274426	LC499983	AB722635.1	KC590511	AJ871022		AJ871022
	AJ871023	AB722636.1	AJ871023	PV230355.1	PV225869.1	PV225869.1	PV230355.1	AB695124	AJ871023	KC139062	KU728741	OP680312	KC139062		AF263888			PQ157287	AF274427		AB722636.1	JN896331	AJ871023		AJ871023
	AJ871024	AB722637.1	AJ871024	PV230354.1	PV225868.1	PV225868.1	PV230354.1	AB695125	AJ871024	KC164513	KU746875	OP680311	KC164513		AF263894			PQ157286	AF274428		AB722637.1	KC331150	AJ871024		AJ871024
	AM236183	AB722638.1	AM236183	PV230353.1	PV225867.1	PV225867.1	PV230353.1	AB695126	AM236183	KC164514	KU746876	OP680310	KC164514		AF263885			PQ157285	AF274429		AB722638.1	KC331151	AM236183		AM236183
	AM236184	AB722639.1	AM236184	PV230352.1	PV225866.1	PV225866.1	PV230352.1	AB695127	AM236184	KC288109	KU746877	OP680309	KC288109		AF263887			PQ157284	AF274430		AB722639.1	KC331152	AM236184		AM236184
	AM236185	AB722640.1	AM236185	PV230351.1	PV225865.1	PV225865.1	PV230351.1	AB699693	AM236185	KC305651	KU756095	OP680308	KC305651		AF263909			PQ157283	AF274431		AB722640.1	KC331153	AM236185		AM236185
	AM236186	AB722641.1	AM236186	PV230350.1	PV225864.1	PV225864.1	PV230350.1	AB699694	AM236186	KC305652	KU756096	OP680307	KC305652		AF263881			PQ157282	AF274432		AB722641.1	KC667065	AM236186		AM236186
	AM236187	AB722642.1	AM236187	PV230349.1	PV225863.1	PV225863.1	PV230349.1	AB699695	AM236187	KC305653	KU837252	OP680306	KC305653		AF263902			PQ157281	AF274433		AB722642.1	KC667066	AM236187		AM236187
	AM236188	AB722643.1	AM236188	PV230348.1	PV225862.1	PV225862.1	PV230348.1	AB699696	AM236188	KC305654	KU837253	OP680304	KC305654		AF263886			PQ157280	AF274434		AB722643.1	KC667067	AM236188		AM236188
	AM236189	AB722644.1	AM236189	PV230347.1	PV225861.1	PV225861.1	PV230347.1	AB700590	AM236189	KC305655	KU878103	OP680303	KC305655		AF263854			PQ157279	AF274435		AB722644.1	KC667068	AM236189		AM236189
	AM236190	AB722645.1	AM236190	PV230346.1	PV225860.1	PV225860.1	PV230346.1	AB700591	AM236190	KC305656	KU878104	OP680302	KC305656		AF263873			PQ157278	AF274436		AB722645.1	KC667069	AM236190		AM236190
	AM236191	AB722646.1	AM236191	PV230345.1	PV225859.1	PV225859.1	PV230345.1	AB700592	AM236191	KC305657	KU878105	OP680301	KC305657		AF263903			PQ157277	AF274437		AB722646.1	KC667070	AM236191		AM236191
	AM236192	AB722647.1	AM236192	PV230344.1	PV225858.1	PV225858.1	PV230344.1	AB700593	AM236192	KC305658	KU878106	OP680300	KC305658		AF263891			PQ157276	AF274438		AB722647.1	JN008893	AM236192		AM236192
	AM236193	AB722648.1	AM236193	PV230343.1	PV225857.1	PV225857.1	PV230343.1	AB700655	AM236193	KC305659	KU878107	OP680299	KC305659		Y17030			PQ157275	AF274439		AB722648.1	JN008894	AM236193		AM236193
	AM236194	AB722649.1	AM236194	PV230342.1	PV225856.1	PV225856.1	PV230342.1	AB700656	AM236194	KC305660	KU878108	OP680298	KC305660		AF263893			PQ157274	AF274440		AB722649.1	JN008895	AM236194		AM236194
	AM236195	AB722650.1	AM236195	PV230341.1	PV225855.1	PV225855.1	PV230341.1	AB700657	AM236195	KC305661	KU878109	OP680297	KC305661		AF447183			PQ157273	AF274441		AB722650.1	JN008896	AM236195		AM236195
	AM236196	AB722651.1	AM236196	PV230340.1	PV225854.1	PV225854.1	PV230340.1	AB700658	AM236196	KC305662	KU878110	OP680296	KC305662		AF447182			PQ157272	AF274442		AB722651.1	JN008897	AM236196		AM236196
	AM236197	AB722652.1	AM236197	PV230339.1	PV225853.1	PV225853.1	PV230339.1	AB702687	AM236197	KC305663	KU878111	OP680295	KC305663		AF263892			PQ157271	AF274443		AB722652.1	JN008898	AM236197		AM236197
	AM236198	AB722653.1	AM236198	PV230338.1	PV225852.1	PV225852.1	PV230338.1	AB702688	AM236198	KC305664	KU878112	OP680294	KC305664		AF263848			PQ157270	AF276300		AB722653.1	JN008899	AM236198		AM236198
	AM236199	AB722654.1	AM236199	PV230337.1	PV225851.1	PV225851.1	PV230337.1	AB705160	AM236199	KC305665	KU888838	OP680293	KC305665		AB824723			PQ157269	AF281065		AB722654.1	JN008900	AM236199		AM236199
	AM236200	AB722655.1	AM236200	PV230336.1	PV225850.1	PV225850.1	PV230336.1	AB705161	AM236200	KC305666	KU888839	OP680292	KC305666		AF263851			PQ157268	AF283868		AB722655.1	JN008901	AM236200		AM236200
	AM236201	AB722656.1	AM236201	PV230335.1	PV225849.1	PV225849.1	PV230335.1	AB713185	AM236201	KC305667	KU888840	OP680290	KC305667		AF263878			PQ157267	AF286180		AB722656.1	JN008902	AM236201		AM236201
	AM236202	AB722657.1	AM236202	PV230334.1	PV225848.1	PV225848.1	PV230334.1	AB713186	AM236202	KC305668	KU888841	OP680289	KC305668		AF263907			PQ157266	AF286181		AB722657.1	JN008903	AM236202		AM236202
	AM236203	AB722658.1	AM236203	PV230333.1	PV225847.1	PV225847.1	PV230333.1	AB720970	AM236203	KC305669	KU888842	OP680288	KC305669		AF263842			PQ157265	AF286182		AB722658.1	JN008904	AM236203		AM236203
	AM236204	AB722659.1	AM236204	PV230332.1	PV225846.1	PV225846.1	PV230332.1	AB731158	AM236204	KC305670	KU888843	OP680287	KC305670		AF263874			PQ157264	AF286183		AB722659.1	JN008905	AM236204		AM236204
	AM236205	AB722660.1	AM236205	PV230331.1	PV225845.1	PV225845.1	PV230331.1	AB740967	AM236205	KC305671	KU888844	OP680284	KC305671		AF263906			PQ157263	AF286184		AB722660.1	JN008906	AM236205		AM236205
	AM236206	AB722661.1	AM236206	PV230330.1	PV225844.1	PV225844.1	PV230330.1	AB747647	AM236206	KC305672	KU888845	OP680283	KC305672		AF263863			PQ157262	AF286185		AB722661.1	JN008907	AM236206		AM236206
	AM236207	AB722662.1	AM236207	PV230329.1	PV225843.1	PV225843.1	PV230329.1	AB747648	AM236207	KC305673	KU888846	OP680281	KC305673		AF263899			PQ157261	AF286302		AB722662.1	JQ315339	AM236207		AM236207
	AM236208	AB722663.1	AM236208	PV230328.1	PV225842.1	PV225842.1	PV230328.1	AB769473	AM236208	KC305674	KU888847	OP680279	KC305674		AF263900			PQ157260	AF286303		AB722663.1	JQ315340	AM236208		AM236208
	AM236209	AB722664.1	AM236209	PV230327.1	PV225841.1	PV225841.1	PV230327.1	AB769474	AM236209	KC305675	KU888848	OP680277	KC305675		AF263855			PQ157259	AF288146		AB722664.1	JQ315341	AM236209		AM236209
	AM236210	AB722665.1	AM236210	PV230326.1	PV225840.1	PV225840.1	PV230326.1	AB769475	AM236210	KC305676	KU900849	OP680275	KC305676		AF263853			PQ157258	AF288467		AB722665.1	JQ315342	AM236210		AM236210
	AM236211	AB722666.1	AM236211	PV230325.1	PV225839.1	PV225839.1	PV230325.1	AB773280	AM236211	KC305677	KU921370	OP680274	KC305677		AF481497			PQ157257	AF305595		AB722666.1	JQ315343	AM236211		AM236211
	AM236212	AB722667.1	AM236212	PV230324.1	PV225838.1	PV225838.1	PV230324.1	AB773853	AM236212	KC305678	KU938931	OP680273	KC305678		X84876			PQ157256	AF317209		AB722667.1	JQ315344	AM236212		AM236212
	AM236213	AB722668.1	AM236213	PV230323.1	PV225837.1	PV225837.1	PV230323.1	AB774457	AM236213	KC305679	KU938932	OP680272	KC305679		AF263862			PQ157255	AF317210		AB722668.1	JQ315345	AM236213		AM236213
	AM236214	AB722669.1	AM236214	PV230322.1	PV225836.1	PV225836.1	PV230322.1	AB779760	AM236214	KC305680	KU938933	OP680271	KC305680		AF263896			PQ157254	AF317211		AB722669.1	JQ315346	AM236214		AM236214
	AM236215	AB722670.1	AM236215	PV230321.1	PV225835.1	PV225835.1	PV230321.1	AB779763	AM236215	KC305681	KU986914	OP680270	KC305681		PP556752			PQ157253	AF317212		AB722670.1	JQ315347	AM236215		AM236215
	AM236216	AB722671.1	AM236216	PV230320.1	PV225834.1	PV225834.1	PV230320.1	AB781069	AM236216	KC305682	KX010423	OP680269	KC305682		PP556753			PQ157252	AF317213		AB722671.1	JQ319389	AM236216		AM236216
	AM236217	AB722672.1	AM236217	PV230319.1	PV225833.1	PV225833.1	PV230319.1	AB781070	AM236217	KC305683	KX010424	OP680268	KC305683		PP556754			PQ157251	AF317214		AB722672.1	JQ319390	AM236217		AM236217
	AM236218	AB722673.1	AM236218	PV230318.1	PV225832.1	PV225832.1	PV230318.1	AB781331	AM236218	KC305684	KX010425	OP680267	KC305684		PP556755			PQ157250	AF317215		AB722673.1	JQ319391	AM236218		AM236218
	AM236219	AB722674.1	AM236219	PV230317.1	PV225831.1	PV225831.1	PV230317.1	AB786668	AM236219	KC305685	KX010426	OP680266	KC305685		PP556756			PQ157249	AF317216		AB722674.1	JQ319392	AM236219		AM236219
	AM236220	AB722675.1	AM236220	PV230316.1	PV225830.1	PV225830.1	PV230316.1	AB786669	AM236220	KC305686	KX013496	OP680265	KC305686		PP556757			PQ157248	AF317471		AB722675.1	JQ319393	AM236220		AM236220
	AM260960	AB722676.1	AM260960	PV230315.1	PV225829.1	PV225829.1	PV230315.1	AB786670	AM260960	KC305687	KX013497	OP680264	KC305687		PP556758			PQ157247	AF317498		AB722676.1	JQ319394	AM260960		AM260960
	AM260961	AB722677.1	AM260961	PV230314.1	PV225828.1	PV225828.1	PV230314.1	AB786671	AM260961	KC305688	KX013498	OP680263	KC305688		PP556759			PQ157246	AF317499		AB722677.1	JQ319395	AM260961		AM260961
	AM260962	AB722678.1	AM260962	PV230313.1	PV225827.1	PV225827.1	PV230313.1	AB786672	AM260962	KC305689	KX013499	OP680262	KC305689		PP556760			PQ157245	AF318282		AB722678.1	JQ319396	AM260962		AM260962
	AM260963	AB722679.1	AM260963	PV230312.1	PV225826.1	PV225826.1	PV230312.1	AB807885	AM260963	KC492066	KX013500	OP680261	KC492066		PP556761			PQ157244	AF321275		AB722679.1	JQ319397	AM260963		AM260963
	AM260964	AB722680.1	AM260964	PV230311.1	PV225825.1	PV225825.1	PV230311.1	AB807886	AM260964	KC492067	KX013501	OP680260	KC492067		PP556762			PQ157243	AF322367		AB722680.1	JQ319398	AM260964		AM260964
	AM260965	AB722681.1	AM260965	PV230310.1	PV225824.1	PV225824.1	PV230310.1	AB809562	AM260965	KC492068	KX013502	OP680259	KC492068		AF263876			PQ157242	AF322368		AB722681.1	JQ319399	AM260965		AM260965
	AM260966	AB722682.1	AM260966	PV230309.1	PV225823.1	PV225823.1	PV230309.1	AB811458	AM260966	KC492069	KX013503	OP680258	KC492069		AF263840			PQ157241	AF334684		AB722682.1	JQ327707	AM260966		AM260966
	AM260967	AB722683.1	AM260967	PV230308.1	PV225822.1	PV225822.1	PV230308.1	AB818353	AM260967	KC492070	KX018259	OP680257	KC492070		AF263841			PQ157240	AF334685		AB722683.1	JQ327708	AM260967		AM260967
	AM260968	AB722684.1	AM260968	PV230307.1	PV225821.1	PV225821.1	PV230307.1	AB824116	AM260968	KC492071	KX033375	OP680256	KC492071		AF263856			PQ157239	AF334686		AB722684.1	JQ327709	AM260968		AM260968
	AM260969	AB722685.1	AM260969	PV230306.1	PV225820.1	PV225820.1	PV230306.1	AB824722	AM260969	KC492073	KX033376	OP680255	KC492073		AF263872			PQ157238	AF334687		AB722685.1	JQ327710	AM260969		AM260969
	AM260970	AB722686.1	AM260970	PV230305.1	PV225819.1	PV225819.1	PV230305.1	AB824723	AM260970	KC570915	KX033377	OP680254	KC570915		AF263884			PQ157237	AF334688		AB722686.1	KC771418	AM260970		AM260970
	AM262512	AB722687.1	AM262512	PV230304.1	PV225818.1	PV225818.1	PV230304.1	AB824725	AM262512	KC570916	KX033378	OP680253	KC570916		AF263864			PQ157236	AF334689		AB722687.1	EU098102	AM262512		AM262512
	AM262513	AB722688.1	AM262513	PV230303.1	PV225817.1	PV225817.1	PV230303.1	AB841081	AM262513	KC708873	KX033379	OP680252	KC708873		AF263852			PQ157235	AF335553		AB722688.1	EU098103	AM262513		AM262513
	AM262514	AB722689.1	AM262514	PV230302.1	PV225816.1	PV225816.1	PV230302.1	AB841082	AM262514	KC708874	KX033380	OP680251	KC708874		AF263860			PQ157234	AF335554		AB722689.1	EU098104	AM262514		AM262514
	AM262515	AB722690.1	AM262515	PV230301.1	PV225815.1	PV225815.1	PV230301.1	AB854746	AM262515	KC708875	KX034641	OP680250	KC708875		AF263901			PQ157233	AF335555		AB722690.1	EU098105	AM262515		AM262515
	AM262516	AB722691.1	AM262516	PV230300.1	PV225814.1	PV225814.1	PV230300.1	AB854747	AM262516	KC708876	KX034642	OP680249	KC708876		AF263866			PQ157232	AF338716		AB722691.1	JX876868	AM262516		AM262516
	AM262517	AB722692.1	AM262517	PV230299.1	PV225813.1	PV225813.1	PV230299.1	AB854748	AM262517	KC708877	KX034643	OP680248	KC708877		AF263879			PQ157231	AF338717		AB722692.1	JX876869	AM262517		AM262517
	AM262518	AB722693.1	AM262518	PV230298.1	PV225812.1	PV225812.1	PV230298.1	AB854749	AM262518	KC737545	KX034645	OP680246	KC737545		AF263880			PQ157230	AF338718		AB722693.1	JX876870	AM262518		AM262518
	AM262519	AB722694.1	AM262519	PV230297.1	PV225811.1	PV225811.1	PV230297.1	AB854750	AM262519	KC737546	KX034646	OP680245	KC737546		AF263870			PQ157229	AF338719		AB722694.1	JX876871	AM262519		AM262519
	AM262520	AB722695.1	AM262520	PV230296.1	PV225810.1	PV225810.1	PV230296.1	AB854751	AM262520	KC737547	KX034648	OP680244	KC737547		AF263882			PQ157228	AF338720		AB722695.1	JX876872	AM262520		AM262520
	AM262521	AB722696.1	AM262521	PV230295.1	PV225809.1	PV225809.1	PV230295.1	AB854752	AM262521	KC737548	KX034649	OP680243	KC737548		AF263908			PQ157227	AF338721		AB722696.1	JX876873	AM262521		AM262521
	AX081495	AB722697.1	AX081495	PV230294.1	PV225808.1	PV225808.1	PV230294.1	AB856418	AX081495	KC737549	KX058265	OP680242	KC737549		AF263858			PQ157226	AF338722		AB722697.1	JX876874	AX081495		AX081495
	AX787168	AB722698.1	AX787168	PV230293.1	PV225807.1	PV225807.1	PV230293.1	AB860326	AX787168	KC794523	KX058267	OP680241	KC794523		AF263861			PQ157225	AF338723		AB722698.1	JX876875	AX787168		AX787168
	AX787169	AB722699.1	AX787169	PV230292.1	PV225806.1	PV225806.1	PV230292.1	AB905331	AX787169	KC794524	KX064672	OP680240	KC794524		AF263890			PQ157224	AF338724		AB722699.1	JX876876	AX787169		AX787169
	AX787170	AB722700.1	AX787170	PV230291.1	PV225805.1	PV225805.1	PV230291.1	AB905514	AX787170	KC794525	KX087218	OP680238	KC794525		AF263857			PQ157223	AF338725		AB722700.1	JX876877	AX787170		AX787170
	AX787171	AB722701.1	AX787171	PV230290.1	PV225804.1	PV225804.1	PV230290.1	AB909020	AX787171	KC794527	KX129785	OP680236	KC794527		AF263877			PQ157222	AF338726		AB722701.1	JX876878	AX787171		AX787171
	AX787172	AB722702.1	AX787172	PV230289.1	PV225803.1	PV225803.1	PV230289.1	AB914693	AX787172	KC794528	KX129786	OP680235	KC794528		HQ385743			PQ157221	AF338727		AB722702.1	JX876879	AX787172		AX787172
	AX787173	AB722703.1	AX787173	PV230288.1	PV225802.1	PV225802.1	PV230288.1	AB914694	AX787173	KC794529	KX129787	OP680234	KC794529		AF263859			PQ157220	AF343343		AB722703.1	JX876880	AX787173		AX787173
	AX794200	AB722704.1	AX794200	PV230287.1	PV225801.1	PV225801.1	PV230287.1	AB914695	AX794200	KC794530	KX129788	OP680233	KC794530		AJ238792			PQ157219	AF347018		AB722704.1	JX876881	AX794200		AX794200
	AY007235	AB722705.1	AY007235	PV230286.1	PV225800.1	PV225800.1	PV230286.1	AB914696	AY007235	KC794531	KX129789	OP680232	KC794531		AJ238794			PQ157218	AF347019		AB722705.1	JX876882	AY007235		AY007235
	AY024337	AB722706.1	AY024337	PV230285.1	PV225799.1	PV225799.1	PV230285.1	AB914697	AY024337	KC794532	KX185380	OP680231	KC794532		DQ120771			PQ157217	AF347020		AB722706.1	JX876883	AY024337		AY024337
	AY027540	AB722707.1	AY027540	PV230284.1	PV225798.1	PV225798.1	PV230284.1	AB914698	AY027540	KC794533	KX185381	OP680230	KC794533		DQ120773			PQ157216	AF349619		AB722707.1	JX876884	AY027540		AY027540
	AY027541	AB722708.1	AY027541	PV230283.1	PV225797.1	PV225797.1	PV230283.1	AB914699	AY027541	KC794534	KX185382	OP680229	KC794534		AB058400			PQ157215	AF349620		AB722708.1	JX876885	AY027541		AY027541
	AY028295	AB722709.1	AY028295	PV230282.1	PV225796.1	PV225796.1	PV230282.1	AB914700	AY028295	KC794537	KX185383	OP680228	KC794537		AB058401			PQ157214	AF349621		AB722709.1	JX876886	AY028295		AY028295
	AY028296	AB722710.1	AY028296	PV230281.1	PV225795.1	PV225795.1	PV230281.1	AB914701	AY028296	KC875241	KX189059	OP680227	KC875241		AF263846			PQ157213	AF352308		AB722710.1	JX876887	AY028296		AY028296
	AY038997	AB722711.1	AY038997	PV230280.1	PV225794.1	PV225794.1	PV230280.1	AB914702	AY038997	KC875243	KX234805	OP680226	KC875243		AF263868			PQ157212	AF352309		AB722711.1	JX876888	AY038997		AY038997
	AY038998	AB722712.1	AY038998	PV230279.1	PV225793.1	PV225793.1	PV230279.1	AB914703	AY038998	KC875245	KX234807	OP680225	KC875245		AF263869			PQ157211	AF352310		AB722712.1	JX876889	AY038998		AY038998
	AY043218	AB722713.1	AY043218	PV230278.1	PV225792.1	PV225792.1	PV230278.1	AB914704	AY043218	KC875246	KX234808	OP680224	KC875246		AF263849			PQ157210	AF352311		AB722713.1	JX876890	AY043218		AY043218
	AY043219	AB722714.1	AY043219	PV230277.1	PV225791.1	PV225791.1	PV230277.1	AB915254	AY043219	KC879272	KX239468	OP680223	KC879272		AF263867			PQ157209	AF352312		AB722714.1	JX876891	AY043219		AY043219
	AY043220	AB722715.1	AY043220	PV230276.1	PV225790.1	PV225790.1	PV230276.1	AB915255	AY043220	KC879273	KX239470	OP680222	KC879273		AM778840			PQ157208	AF352313		AB722715.1	JX876892	AY043220		AY043220
	AY043221	AB722716.1	AY043221	PV230275.1	PV225789.1	PV225789.1	PV230275.1	AB915256	AY043221	KC984304	KX239471	OP680221	KC984304		AM778841			PQ157207	AF352314		AB722716.1	JX886774	AY043221		AY043221
	AY043312	AB722717.1	AY043312	PV230274.1	PV225788.1	PV225788.1	PV230274.1	AB915257	AY043312	KC997602	KX239472	OP680220	KC997602		AF263845			PQ157206	AF352315		AB722717.1	JX886775	AY043312		AY043312
	AY043313	AB722718.1	AY043313	PV230273.1	PV225787.1	PV225787.1	PV230273.1	AB915258	AY043313	KC997603	KX244602	OP680219	KC997603		AF263865			PQ157205	AF352831		AB722718.1	JX886776	AY043313		AY043313
	AY043315	AB722719.1	AY043315	PV230272.1	PV225786.1	PV225786.1	PV230272.1	AB915259	AY043315	KC997604	KX244603	OP680218	KC997604		KF975590			PQ157204	AF363590		AB722719.1	JX886777	AY043315		AY043315
	AY044184	AB722720.1	AY044184	PV230271.1	PV225785.1	PV225785.1	PV230271.1	AB915260	AY044184	KC997605	KX244604	OP680217	KC997605		AF263843			PQ157203	AF363591		AB722720.1	JX886778	AY044184		AY044184
	AY044185	AB722721.1	AY044185	PV230270.1	PV225784.1	PV225784.1	PV230270.1	AB921561	AY044185	KC997606	KX244605	OP680216	KC997606		DQ398081			PQ157202	AF363592		AB722721.1	JX886779	AY044185		AY044185
	AY044186	AB722722.1	AY044186	PV230269.1	PV225783.1	PV225783.1	PV230269.1	AB921562	AY044186	KC997607	KX257628	OP680215	KC997607		AY253332			PQ157201	AF363593		AB722722.1	JX886780	AY044186		AY044186
	AY091551	AB722723.1	AY091551	PV230268.1	PV225782.1	PV225782.1	PV230268.1	AB921563	AY091551	KC997608	KX257630	OP680214	KC997608		Y13816			PQ157200	AF363594		AB722723.1	JX886781	AY091551		AY091551
	AY091552	AB722724.1	AY091552	PV230267.1	PV225781.1	PV225781.1	PV230267.1	AB921564	AY091552	KC997609	KX257631	OP680213	KC997609		Y13818			PQ157199	AF363595		AB722724.1	JX886782	AY091552		AY091552
	AY101766	AB722725.1	AY101766	PV230266.1	PV225780.1	PV225780.1	PV230266.1	AB924511	AY101766	KC997610	KX257633	OP680212	KC997610		Y17031			PQ157198	AF363596		AB722725.1	JX886783	AY101766		AY101766
	AY113182	AB722726.1	AY113182	PV230265.1	PV225779.1	PV225779.1	PV230265.1	AB928085	AY113182	KF032235	KX257635	OP680211	KF032235		AB040062			PQ157197	AF363597		AB722726.1	JX886784	AY113182		AY113182
	AY113183	AB722727.1	AY113183	PV230264.1	PV225778.1	PV225778.1	PV230264.1	AB928086	AY113183	KF032236	KX257655	OP680210	KF032236		AB040063			PQ157196	AF363598		AB722727.1	JX886785	AY113183		AY113183
	AY114287	AB722728.1	AY114287	PV230263.1	PV225777.1	PV225777.1	PV230263.1	AB928087	AY114287	KF032237	KX257656	OP680209	KF032237		AB040064			PQ157195	AF363599		AB722728.1	JX886786	AY114287		AY114287
	AY114288	AB722729.1	AY114288	PV230262.1	PV225776.1	PV225776.1	PV230262.1	AB928088	AY114288	KF032238	KX257660	OP680208	KF032238		AB040065			PQ157194	AF363600		AB722729.1	JX886787	AY114288		AY114288
	AY121091	AB722730.1	AY121091	PV230261.1	PV225775.1	PV225775.1	PV230261.1	AB928089	AY121091	KF032239	KX257662	OP680207	KF032239		AB040066			PQ157193	AF363601		AB722730.1	JX886788	AY121091		AY121091
	AY121092	AB722731.1	AY121092	PV230260.1	PV225774.1	PV225774.1	PV230260.1	AB928090	AY121092	KF032240	KX257663	OP680206	KF032240		AB040067			PQ157192	AF363602		AB722731.1	JX886789	AY121092		AY121092
	AY121093	AB722732.1	AY121093	PV230259.1	PV225773.1	PV225773.1	PV230259.1	AB928091	AY121093	KF032241	KX257664	OP680205	KF032241		AB040068			PQ157191	AF363603		AB722732.1	JX886790	AY121093		AY121093
	AY135205	AB722733.1	AY135205	PV230258.1	PV225772.1	PV225772.1	PV230258.1	AB928092	AY135205	KF039696	KX257665	OP680204	KF039696		AB040069			PQ157190	AF363604		AB722733.1	JX886791	AY135205		AY135205
	AY167729	AB722734.1	AY167729	PV230257.1	PV225771.1	PV225771.1	PV230257.1	AB928093	AY167729	KF039699	KX257666	OP680203	KF039699		AB040070			PQ157189	AF363605		AB722734.1	JX886792	AY167729		AY167729
	AY167730	AB722735.1	AY167730	PV230256.1	PV225770.1	PV225770.1	PV230256.1	AB928094	AY167730	KF039707	KX257667	OP680202	KF039707		KM878540			PQ157188	AF363606		AB722735.1	JX886793	AY167730		AY167730
	AY167731	AB722736.1	AY167731	PV230255.1	PV225769.1	PV225769.1	PV230255.1	AB928095	AY167731	KF051942	KX257668	OP680201	KF051942		PP845307			PQ157187	AF363607		AB722736.1	JX886794	AY167731		AY167731
	AY180958	AB722737.1	AY180958	PV230254.1	PV225768.1	PV225768.1	PV230254.1	AB928096	AY180958	KF145165	KX257669	OP680200	KF145165		X84867			PQ157186	AF363608		AB722737.1	JX886795	AY180958		AY180958
	AY189157	AB722738.1	AY189157	PV230253.1	PV225767.1	PV225767.1	PV230253.1	AB928097	AY189157	KF145167	KX257670	OP680199	KF145167		AY253335			PQ157185	AF363609		AB722738.1	JX886796	AY189157		AY189157
	AY217750	AB722739.1	AY217750	PV230252.1	PV225766.1	PV225766.1	PV230252.1	AB928098	AY217750	KF145169	KX257671	OP680198	KF145169		KM350694			PQ157184	AF363610		AB722739.1	JX886797	AY217750		AY217750
	AY227799	AB722740.1	AY227799	PV230251.1	PV225765.1	PV225765.1	PV230251.1	AB928099	AY227799	KF145171	KX257672	OP680197	KF145171		PP845303			PQ157183	AF367772		AB722740.1	JX886798	AY227799		AY227799
	AY227800	AB722741.1	AY227800	PV230250.1	PV225764.1	PV225764.1	PV230250.1	AB928100	AY227800	KF145172	KX257673	OP680196	KF145172		AF263844			PQ157182	AF391154		AB722741.1	JX886799	AY227800		AY227800
	AY227801	AB722742.1	AY227801	PV230249.1	PV225763.1	PV225763.1	PV230249.1	AB928101	AY227801	KF149866	KX257674	OP680195	KF149866		AY643724			PQ157181	AF391155		AB722742.1	JX886800	AY227801		AY227801
	AY227802	AB722743.1	AY227802	PV230248.1	PV225762.1	PV225762.1	PV230248.1	AB928102	AY227802	KF149867	KX257675	OP680194	KF149867		MZ361764			PQ157180	AF391156		AB722743.1	JX886801	AY227802		AY227802
	AY237817	AB722744.1	AY237817	PV230247.1	PV225761.1	PV225761.1	PV230247.1	AB928103	AY237817	KF149868	KX257676	OP680192	KF149868		PP845304			PQ157179	AF391157		AB722744.1	JX886802	AY237817		AY237817
	AY251816	AB722745.1	AY251816	PV230246.1	PV225760.1	PV225760.1	PV230246.1	AB928104	AY251816	KF149869	KX257677	OP680182	KF149869		X84868			PQ157178	AF391158		AB722745.1	JX886803	AY251816		AY251816
	AY251817	AB722746.1	AY251817	PV230245.1	PV225759.1	PV225759.1	PV230245.1	AB928105	AY251817	KF149870	KX257678	OP680180	KF149870		KM066697			PQ157177	AF394180		AB722746.1	JX886804	AY251817		AY251817
	AY257060	AB722747.1	AY257060	PV230244.1	PV225758.1	PV225758.1	PV230244.1	AB928106	AY257060	KF149871	KX257679	OP680177	KF149871		AY647965			PQ157176	AF394749		AB722747.1	JX886805	AY257060		AY257060
	AY257061	AB722748.1	AY257061	PV230243.1	PV225757.1	PV225757.1	PV230243.1	AB928107	AY257061	KF149872	KX257680	OP680170	KF149872		MW364922			PQ157175	AF395531		AB722748.1	JX886806	AY257061		AY257061
	AY257062	AB722749.1	AY257062	PV230242.1	PV225756.1	PV225756.1	PV230242.1	AB928108	AY257062	KF158987	KX257681	OP680169	KF158987		AY643719			PQ157174	AF395743		AB722749.1	JX886807	AY257062		AY257062
	AY257063	AB722750.1	AY257063	PV230241.1	PV225755.1	PV225755.1	PV230241.1	AB928109	AY257063	KF179317	KX257682	OP680165	KF179317		AY647962			PQ157173	AF395744		AB722750.1	JX886808	AY257063		AY257063
	AY257064	AB722751.1	AY257064	PV230240.1	PV225754.1	PV225754.1	PV230240.1	AB928110	AY257064	KF179318	KX257683	OP680164	KF179318		AY647963			PQ157172	AF395745		AB722751.1	JX886809	AY257064		AY257064
	AY257065	AB722752.1	AY257065	PV230239.1	PV225753.1	PV225753.1	PV230239.1	AB928111	AY257065	KF179319	KX257684	OP680162	KF179319		AY647964			PQ157171	AF397527		AB722752.1	JX886810	AY257065		AY257065
	AY257066	AB722753.1	AY257066	PV230238.1	PV225752.1	PV225752.1	PV230238.1	AB928112	AY257066	KF179320	KX257685	OP680160	KF179320		KU843554			PQ157170	AF397528		AB722753.1	JX886811	AY257066		AY257066
	AY257067	AB722754.1	AY257067	PV230237.1	PV225751.1	PV225751.1	PV230237.1	AB928113	AY257067	KF179321	KX257686	OP680159	KF179321		MZ361743			PQ157169	AF397529		AB722754.1	JX886812	AY257067		AY257067
	AY257068	AB722755.1	AY257068	PV230236.1	PV225750.1	PV225750.1	PV230236.1	AB928114	AY257068	KF179323	KX257687	OP680158	KF179323		AY873978			PQ157168	AF419314		AB722755.1	KC579361	AY257068		AY257068
	AY273193	AB722756.1	AY273193	PV230235.1	PV225749.1	PV225749.1	PV230235.1	AB928115	AY273193	KF179324	KX257688	OP680157	KF179324		PP845305			PQ157167	AF419315		AB722756.1	KC579362	AY273193		AY273193
	AY277632	AB722757.1	AY277632	PV230234.1	PV225748.1	PV225748.1	PV230234.1	AB928116	AY277632	KF179325	KX257689	OP680156	KF179325		AY523578			PQ157166	AF420320		AB722757.1	KC579363	AY277632		AY277632
	AY277721	AB722758.1	AY277721	PV230233.1	PV225747.1	PV225747.1	PV230233.1	AB928117	AY277721	KF179326	KX257690	OP680155	KF179326		PP845306			PQ157165	AF420321		AB722758.1	JX912956	AY277721		AY277721
	AY278110	AB722759.1	AY278110	PV230232.1	PV225746.1	PV225746.1	PV230232.1	AB928118	AY278110	KF179327	KX257692	OP680154	KF179327		PP845308			PQ157164	AF420322		AB722759.1	JX912957	AY278110		AY278110
	AY278246	AB722760.1	AY278246	PV230231.1	PV225745.1	PV225745.1	PV230231.1	AB928119	AY278246	KF179328	KX257693	OP680153	KF179328		D87053			PQ157163	AF420323		AB722760.1	JX912958	AY278246		AY278246
	AY279533	AB722761.1	AY279533	PV230230.1	PV225744.1	PV225744.1	PV230230.1	AB928120	AY279533	KF179329	KX257694	OP680151	KF179329		D87472			PQ157162	AF420324		AB722761.1	JX912959	AY279533		AY279533
	AY296742	AB722762.1	AY296742	PV230229.1	PV225743.1	PV225743.1	PV230229.1	AB928121	AY296742	KF179330	KX257695	OP680150	KF179330		D87473			PQ157161	AF420325		AB722762.1	JX912960	AY296742		AY296742
	AY296744	AB722763.1	AY296744	PV230228.1	PV225742.1	PV225742.1	PV230228.1	AB928122	AY296744	KF179331	KX257696	OP680149	KF179331		D87474			PQ157160	AF420326		AB722763.1	JX912961	AY296744		AY296744
	AY296745	AB722764.1	AY296745	PV230227.1	PV225741.1	PV225741.1	PV230227.1	AB928123	AY296745	KF179332	KX257697	OP680148	KF179332		D87475			PQ157159	AF420327		AB722764.1	JX912962	AY296745		AY296745
	AY296746	AB722765.1	AY296746	PV230226.1	PV225740.1	PV225740.1	PV230226.1	AB928124	AY296746	KF179333	KX257698	OP680147	KF179333		D87476			PQ157158	AF420328		AB722765.1	JX912963	AY296746		AY296746
	AY302742	AB722766.1	AY302742	PV230225.1	PV225739.1	PV225739.1	PV230225.1	AB928125	AY302742	KF179334	KX257699	OP680146	KF179334		D87477			PQ157157	AF420329		AB722766.1	JX912964	AY302742		AY302742
	AY302743	AB722767.1	AY302743	PV230224.1	PV225738.1	PV225738.1	PV230224.1	AB928126	AY302743	KF179335	KX257700	OP680144	KF179335		D87478			PQ157156	AF420330		AB722767.1	JX912965	AY302743		AY302743
	AY302744	AB722768.1	AY302744	PV230223.1	PV225737.1	PV225737.1	PV230223.1	AB928127	AY302744	KF179336	KX257701	OP680143	KF179336		D87479			PQ157155	AF425648		AB722768.1	JX912966	AY302744		AY302744
	AY302745	AB722769.1	AY302745	PV230222.1	PV225736.1	PV225736.1	PV230222.1	AB928128	AY302745	KF179337	KX257702	OP680142	KF179337		D87480			PQ157154	AF467921		AB722769.1	JX912967	AY302745		AY302745
	AY302746	AB722770.1	AY302746	PV230221.1	PV225735.1	PV225735.1	PV230221.1	AB928129	AY302746	KF214763	KX257704	OP680141	KF214763		D87481			PQ157153	AF469011		AB722770.1	JX912968	AY302746		AY302746
	AY302747	AB722771.1	AY302747	PV230220.1	PV225734.1	PV225734.1	PV230220.1	AB928130	AY302747	KF214764	KX257705	OP680140	KF214764		D87482			PQ157152	AF469012		AB722771.1	JX912969	AY302747		AY302747
	AY302748	AB722772.1	AY302748	PV230219.1	PV225733.1	PV225733.1	PV230219.1	AB928131	AY302748	KF214765	KX257706	OP680139	KF214765		D87483			PQ157151	AF469013		AB722772.1	JX912970	AY302748		AY302748
	AY302749	AB722773.1	AY302749	PV230218.1	PV225732.1	PV225732.1	PV230218.1	AB928132	AY302749	KF214766	KX257707	OP680138	KF214766		D87484			PQ157150	AF469014		AB722773.1	JX912971	AY302749		AY302749
	AY319302	AB722774.1	AY319302	PV230217.1	PV225731.1	PV225731.1	PV230217.1	AB928133	AY319302	KF214767	KX257708	OP680136	KF214767		D87485			PQ157149	AF469015		AB722774.1	JX912972	AY319302		AY319302
	AY319651	AB722775.1	AY319651	PV230216.1	PV225730.1	PV225730.1	PV230216.1	AB928134	AY319651	KF214768	KX257709	OP680135	KF214768		D87486			PQ157148	AF469016		AB722775.1	JX912973	AY319651		AY319651
	AY325727	AB722776.1	AY325727	PV230215.1	PV225729.1	PV225729.1	PV230215.1	AB928135	AY325727	KF214769	KX257710	OP680134	KF214769		D87487			PQ157147	AF469167		AB722776.1	JX912974	AY325727		AY325727
	AY325728	AB722777.1	AY325728	PV230214.1	PV225728.1	PV225728.1	PV230214.1	AB928136	AY325728	KF224903	KX257711	OP680133	KF224903		D87488			PQ157146	AF470626		AB722777.1	JX912975	AY325728		AY325728
	AY325729	AB722778.1	AY325729	PV230213.1	PV225727.1	PV225727.1	PV230213.1	AB928137	AY325729	KF228934	KX257712	OP680132	KF228934		D87489			PQ157145	AF470627		AB722778.1	JX912976	AY325729		AY325729
	AY325730	AB722779.1	AY325730	PV230212.1	PV225726.1	PV225726.1	PV230212.1	AB928138	AY325730	KF254757	KX257713	OP680131	KF254757		D87490			PQ157144	AF470628		AB722779.1	JX912977	AY325730		AY325730
	AY325731	AB722780.1	AY325731	PV230211.1	PV225725.1	PV225725.1	PV230211.1	AB928139	AY325731	KF254758	KX257714	OP680129	KF254758		KU359735			PQ157143	AF470629		AB722780.1	JX912978	AY325731		AY325731
	AY325732	AB722781.1	AY325732	PV230210.1	PV225724.1	PV225724.1	PV230210.1	AB928140	AY325732	KF254759	KX257715	OP680128	KF254759		KY283117			PQ157142	AF470630		AB722781.1	KC315291	AY325732		AY325732
	AY325733	AB722782.1	AY325733	PV230209.1	PV225723.1	PV225723.1	PV230209.1	AB928141	AY325733	KF254760	KX257716	OP680127	KF254760		MEAPPC1G			PQ157141	AF488275		AB722782.1	KC315292	AY325733		AY325733
	AY325734	AB722783.1	AY325734	PV230208.1	PV225722.1	PV225722.1	PV230208.1	AB928142	AY325734	KF254761	KX257717	OP680126	KF254761		DQ120772			PQ157140	AF488276		AB722783.1	KC288534	AY325734		AY325734
	AY325735	AB722784.1	AY325735	PV230207.1	PV225721.1	PV225721.1	PV230207.1	AB928143	AY325735	KF254762	KX257718	OP680125	KF254762		EU123501			PQ157139	AF488277		AB722784.1	KF765511	AY325735		AY325735
	AY326960	AB722785.1	AY326960	PV230206.1	PV225720.1	PV225720.1	PV230206.1	AB928144	AY326960	KF254763	KX257719	OP680124	KF254763		X84877			PQ157138	AF488278		AB722785.1	KF765512	AY326960		AY326960
	AY338732	AB722786.1	AY338732	PV230205.1	PV225719.1	PV225719.1	PV230205.1	AB928145	AY338732	KF254764	KX257720	OP680123	KF254764		AF411000			PQ157137	AF488279		AB722786.1	KF765513	AY338732		AY338732
	AY342356	AB722787.1	AY342356	PV230204.1	PV225718.1	PV225718.1	PV230204.1	AB928146	AY342356	KF280648	KX257721	OP680122	KF280648		JX187560			PQ157136	AF488280		AB722787.1	KF765514	AY342356		AY342356
	AY342357	AB722788.1	AY342357	PV230203.1	PV225717.1	PV225717.1	PV230203.1	AB928147	AY342357	KF280649	KX257722	OP680121	KF280649		S73400			PQ157135	AF488281		AB722788.1	KF765515	AY342357		AY342357
	AY363965	AB722789.1	AY363965	PV230202.1	PV225716.1	PV225716.1	PV230202.1	AB928148	AY363965	KF280650	KX257723	OP680120	KF280650		AY643720			PQ157134	AF488282		AB722789.1	KF765516	AY363965		AY363965
	AY363966	AB722790.1	AY363966	PV230201.1	PV225715.1	PV225715.1	PV230201.1	AB928149	AY363966	KF280869	KX257724	OP680119	KF280869		AY643721			PQ157133	AF488283		AB722790.1	KF765517	AY363966		AY363966
	AY363967	AB722791.1	AY363967	PV230200.1	PV225714.1	PV225714.1	PV230200.1	AB928150	AY363967	KF280870	KX257726	OP680118	KF280870		AY643722			PQ157132	AF488284		AB722791.1	KF752429	AY363967		AY363967
	AY363968	AB722792.1	AY363968	PV230199.1	PV222147.1	PV222147.1	PV230199.1	AB928151	AY363968	KF280871	KX257727	OP680117	KF280871		AY643723			PQ157131	AF488285		AB722792.1	KC966928	AY363968		AY363968
	AY392047	AB722793.1	AY392047	PV230198.1	PV222146.1	PV222146.1	PV230198.1	AB928152	AY392047	KF280872	KX257728	OP680116	KF280872		AY647957			PQ157130	AF488286		AB722793.1	KC966929	AY392047		AY392047
	AY392048	AB722794.1	AY392048	PV230197.1	PV222145.1	PV222145.1	PV230197.1	AB928153	AY392048	KF280873	KX257729	OP680114	KF280873		AY647958			PQ157129	AF488287		AB722794.1	KC992186	AY392048		AY392048
	AY392049	AB722795.1	AY392049	PV230196.1	PV222144.1	PV222144.1	PV230196.1	AB928154	AY392049	KF297630	KX257730	OP680113	KF297630		AY647959			PQ157128	AF488288		AB722795.1	KC992187	AY392049		AY392049
	AY392050	AB722796.1	AY392050	PV230195.1	PV222143.1	PV222143.1	PV230195.1	AB928155	AY392050	KF302430	KX257732	OP680112	KF302430		AY647960			PQ157127	AF488289		AB722796.1	KF914669	AY392050		AY392050
	AY392051	AB722797.1	AY392051	PV230194.1	PV222142.1	PV222142.1	PV230194.1	AB928156	AY392051	KF302431	KX257733	OP680111	KF302431		AY647961			PQ157126	AF488290		AB722797.1	KF430337	AY392051		AY392051
	AY392052	AB722798.1	AY392052	PV230193.1	PV222141.1	PV222141.1	PV230193.1	AB928157	AY392052	KF302432	KX257734	OP680110	KF302432		AY641569			PQ157125	AF488291		AB722798.1	KF430338	AY392052		AY392052
	AY392053	AB722799.1	AY392053	PV230192.1	PV222140.1	PV222140.1	PV230192.1	AB928158	AY392053	KF302433	KX257735	OP680107	KF302433		AY641570			PQ157124	AF488292		AB722799.1	KF430339	AY392053		AY392053
	AY392054	AB722800.1	AY392054	PV230191.1	PV222139.1	PV222139.1	PV230191.1	AB928159	AY392054	KF302434	KX257740	OP680106	KF302434		AY523577			PQ157123	AF488293		AB722800.1	KF430340	AY392054		AY392054
	AY392055	AB722801.1	AY392055	PV230190.1	PV222138.1	PV222138.1	PV230190.1	AB928160	AY392055	KF302435	KX257742	OP680104	KF302435		AY523579			PQ157122	AF488294		AB722801.1	KF430341	AY392055		AY392055
	AY392056	AB722802.1	AY392056	PV230189.1	PV222137.1	PV222137.1	PV230189.1	AB928161	AY392056	KF302436	KX257744	OP680102	KF302436		AY649758			PQ157121	AF488295		AB722802.1	KF430342	AY392056		AY392056
	AY392057	AB722803.1	AY392057	PV230188.1	PV222136.1	PV222136.1	PV230188.1	AB928162	AY392057	KF302437	KX257747	OP680100	KF302437		AF411001			PQ157120	AF488296		AB722803.1	KF430343	AY392057		AY392057
	AY392058	AB722804.1	AY392058	PV230187.1	PV222135.1	PV222135.1	PV230187.1	AB928163	AY392058	KF302438	KX257748	OP680098	KF302438		AY523580			PQ157119	AF488297		AB722804.1	KF430344	AY392058		AY392058
	AY392059	AB722805.1	AY392059	PV230186.1	PV222134.1	PV222134.1	PV230186.1	AB928164	AY392059	KF302439	KX257750	OP680097	KF302439		AY640114			PQ157118	AF488298		AB722805.1	KF430345	AY392059		AY392059
	AY392060	AB722806.1	AY392060	PV230185.1	PV222133.1	PV222133.1	PV230185.1	AB928165	AY392060	KF311075	KX257752	OP680096	KF311075		AY640115			PQ157117	AF488299		AB722806.1	KF430346	AY392060		AY392060
	AY392061	AB722807.1	AY392061	PV230184.1	PV222132.1	PV222132.1	PV230184.1	AB928166	AY392061	KF311076	KX257753	OP680095	KF311076		DQ116044			PQ157116	AF488300		AB722807.1	KF430347	AY392061		AY392061
	AY392062	AB722808.1	AY392062	PV230183.1	PV222131.1	PV222131.1	PV230183.1	AB928167	AY392062	KF311077	KX257754	OP680094	KF311077		DQ116045			PQ157115	AF488301		AB722808.1	KF430348	AY392062		AY392062
	AY392063	AB722809.1	AY392063	PV230182.1	PV222130.1	PV222130.1	PV230182.1	AB928168	AY392063	KF359954	KX257757	OP680093	KF359954		JX187540			PQ157114	AF488350		AB722809.1	KF430349	AY392063		AY392063
	AY392064	AB722810.1	AY392064	PV230181.1	PV222129.1	PV222129.1	PV230181.1	AB928169	AY392064	KF359955	KX257758	OP680092	KF359955		JX187541			PQ157113	AF495862		AB722810.1	KF430350	AY392064		AY392064
	AY392065	AB722811.1	AY392065	PV230180.1	PV222128.1	PV222128.1	PV230180.1	AB928170	AY392065	KF359956	KX257759	OP680091	KF359956		JX187542			PQ157112	AF508225		AB722811.1	KF430351	AY392065		AY392065
	AY392066	AB722812.1	AY392066	PV230179.1	PV222127.1	PV222127.1	PV230179.1	AB928171	AY392066	KF385864	KX257761	OP680090	KF385864		JX187543			PQ157111	AF508226		AB722812.1	KF430352	AY392066		AY392066
	AY392067	AB722813.1	AY392067	PV230178.1	PV222126.1	PV222126.1	PV230178.1	AB928172	AY392067	KF410619	KX257762	OP680089	KF410619		JX187544			PQ157110	AF508227		AB722813.1	KF430353	AY392067		AY392067
	AY392068	AB722814.1	AY392068	PV230177.1	PV222125.1	PV222125.1	PV230177.1	AB928173	AY392068	KF410620	KX257765	OP680088	KF410620		JX187545			PQ157109	AF509583		AB722814.1	KF430354	AY392068		AY392068
	AY392069	AB722815.1	AY392069	PV230176.1	PV222124.1	PV222124.1	PV230176.1	AB928174	AY392069	KF410621	KX257766	OP680087	KF410621		JX187546			PQ157108	AF509736		AB722815.1	KF430355	AY392069		AY392069
	AY392070	AB722816.1	AY392070	PV230175.1	PV221273.1	PV221273.1	PV230175.1	AB928175	AY392070	KF410622	KX257767	OP680086	KF410622		JX187547			PQ157107	AF510333		AB722816.1	KF430356	AY392070		AY392070
	AY392071	AB722817.1	AY392071	PV230174.1	PV221272.1	PV221272.1	PV230174.1	AB928176	AY392071	KF413763	KX257769	OP680085	KF413763		JX187548			PQ157106	AF510334		AB722817.1	KF430357	AY392071		AY392071
	AY392072	AB722818.1	AY392072	PV230173.1	PV221271.1	PV221271.1	PV230173.1	AB928177	AY392072	KF442974	KX257770	OP680084	KF442974		JX187549			PQ157105	AF510564		AB722818.1	KF430358	AY392072		AY392072
	AY392073	AB722819.1	AY392073	PV230172.1	PV221270.1	PV221270.1	PV230172.1	AB928178	AY392073	KF468714	KX257771	OP680083	KF468714		JX187550			PQ157104	AF510565		AB722819.1	KF430359	AY392073		AY392073
	AY392074	AB722820.1	AY392074	PV230171.1	PV221269.1	PV221269.1	PV230171.1	AB928179	AY392074	KF468715	KX257772	OP680082	KF468715		JX187551			PQ157103	AF510566		AB722820.1	KF430360	AY392074		AY392074
	AY392075	AB722821.1	AY392075	PV230170.1	PV221268.1	PV221268.1	PV230170.1	AB928180	AY392075	KF468716	KX257773	OP680081	KF468716		JX187552			PQ157102	AF510654		AB722821.1	KF430361	AY392075		AY392075
	AY392076	AB722822.1	AY392076	PV230169.1	PV221267.1	PV221267.1	PV230169.1	AB928181	AY392076	KF468717	KX257774	OP680080	KF468717		JX187553			PQ157101	AF510655		AB722822.1	KF430362	AY392076		AY392076
	AY392077	AB722823.1	AY392077	PV230168.1	PV221266.1	PV221266.1	PV230168.1	AB928182	AY392077	KF468718	KX257775	OP680079	KF468718		JX187554			PQ157100	AF510656		AB722823.1	KF430363	AY392077		AY392077
	AY392078	AB722824.1	AY392078	PV230167.1	PV221265.1	PV221265.1	PV230167.1	AB928183	AY392078	KF468719	KX257777	OP680078	KF468719		JX187555			PQ157099	AF510657		AB722824.1	KF430364	AY392078		AY392078
	AY392079	AB722825.1	AY392079	PV230166.1	PV206713.1	PV206713.1	PV230166.1	AB928184	AY392079	KF468720	KX257779	OP680077	KF468720		JX187556			PQ157098	AF510658		AB722825.1	KF430365	AY392079		AY392079
	AY392080	AB722826.1	AY392080	PV230165.1	PV206712.1	PV206712.1	PV230165.1	AB928185	AY392080	KF468721	KX257780	OP680076	KF468721		JX187557			PQ157097	AF510659		AB722826.1	KF430366	AY392080		AY392080
	AY392081	AB722827.1	AY392081	PV230164.1	PV206711.1	PV206711.1	PV230164.1	AB928186	AY392081	KF498600	KX257781	OP680075	KF498600		JX187558			PQ157096	AF510660		AB722827.1	KF430367	AY392081		AY392081
	AY392082	AB722828.1	AY392082	PV230163.1	PV206710.1	PV206710.1	PV230163.1	AB928187	AY392082	KF530028	KX257782	OP680074	KF530028		JX187559			PQ157095	AF510661		AB722828.1	KF430368	AY392082		AY392082
	AY392083	AB722829.1	AY392083	PV230162.1	PV206709.1	PV206709.1	PV230162.1	AB928188	AY392083	KF672752	KX257783	OP680073	KF672752		JX187561			PQ157094	AF510662		AB722829.1	KF430369	AY392083		AY392083
	AY392084	AB722830.1	AY392084	PV230161.1	PV206708.1	PV206708.1	PV230161.1	AB928189	AY392084	KF672758	KX257784	OP680072	KF672758		JX187562			PQ157093	AF510663		AB722830.1	KF430370	AY392084		AY392084
	AY392085	AB722831.1	AY392085	PV230160.1	PV206707.1	PV206707.1	PV230160.1	AB928190	AY392085	KF704001	KX257785	OP680071	KF704001		JX187563			PQ157092	AF512338		AB722831.1	KF430371	AY392085		AY392085
	AY392086	AB722832.1	AY392086	PV230159.1	PV206706.1	PV206706.1	PV230159.1	AB928191	AY392086	KF704002	KX257786	OP680070	KF704002		JX187564			PQ157091	AF512339		AB722832.1	KF430372	AY392086		AY392086
	AY425677	AB722833.1	AY425677	PV230158.1	PV206705.1	PV206705.1	PV230158.1	AB928192	AY425677	KF715479	KX257787	OP680069	KF715479		JX187565			PQ157090	AF512340		AB722833.1	KF430373	AY425677		AY425677
	AY425678	AB722834.1	AY425678	PV230157.1	PV206704.1	PV206704.1	PV230157.1	AB928193	AY425678	KF740426	KX257788	OP680068	KF740426		JX187566			PQ157089	AF512341		AB722834.1	KF430374	AY425678		AY425678
	AY425679	AB722835.1	AY425679	PV230156.1	PV206703.1	PV206703.1	PV230156.1	AB928194	AY425679	KF740427	KX257789	OP680066	KF740427		JX187567			PQ157088	AF512342		AB722835.1	KF430375	AY425679		AY425679
	AY425680	AB722836.1	AY425680	PV230155.1	PV206702.1	PV206702.1	PV230155.1	AB928195	AY425680	KF741221	KX257790	OP680065	KF741221		JX187568			PQ157087	AF512343		AB722836.1	KF430376	AY425680		AY425680
	AY425681	AB722837.1	AY425681	PV230154.1	PV206701.1	PV206701.1	PV230154.1	AB928196	AY425681	KF769440	KX257791	OP680064	KF769440		JX187569			PQ157086	AF512344		AB722837.1	KF430377	AY425681		AY425681
	AY425682	AB722838.1	AY425682	PV230153.1	PV206700.1	PV206700.1	PV230153.1	AB928197	AY425682	KF769441	KX257793	OP680063	KF769441		JX187570			PQ157085	AF512345		AB722838.1	KJ123771	AY425682		AY425682
	AY425683	AB722839.1	AY425683	PV230152.1	PV206699.1	PV206699.1	PV230152.1	AB928198	AY425683	KF779498	KX257794	OP680061	KF779498		JX187571			PQ157084	AF512346		AB722839.1	KJ437593	AY425683		AY425683
	AY425684	AB722840.1	AY425684	PV230151.1	PV206698.1	PV206698.1	PV230151.1	AB928199	AY425684	KF779927	KX257795	OP680060	KF779927		JX187572			PQ157083	AF519573		AB722840.1	KJ437594	AY425684		AY425684
	AY425685	AB722841.1	AY425685	PV230150.1	PV206697.1	PV206697.1	PV230150.1	AB928200	AY425685	KF783204	KX266888	OP680059	KF783204		JX187573			PQ157082	AF519574		AB722841.1	KJ437595	AY425685		AY425685
	AY425686	AB722842.1	AY425686	PV230149.1	PV206696.1	PV206696.1	PV230149.1	AB928201	AY425686	KF783205	KX266889	OP680058	KF783205		JX187574			PQ157081	AF520604		AB722842.1	KJ437596	AY425686		AY425686
	AY425687	AB722843.1	AY425687	PV230148.1	PV206695.1	PV206695.1	PV230148.1	AB928202	AY425687	KF802422	KX266890	OP680053	KF802422		JX187575			PQ157080	AF520605		AB722843.1	KJ489381	AY425687		AY425687
	AY425688	AB722844.1	AY425688	PV230147.1	PV206694.1	PV206694.1	PV230147.1	AB931106	AY425688	KF831029	KX266891	OP680051	KF831029		JX187576			PQ157079	AF520606		AB722844.1	KJ489382	AY425688		AY425688
	AY425689	AB722845.1	AY425689	PV230146.1	PV206693.1	PV206693.1	PV230146.1	AB931107	AY425689	KF831030	KX303805	OP951115	KF831030		JX187577			PQ157078	AF520607		AB722845.1	KJ489383	AY425689		AY425689
	AY425690	AB722846.1	AY425690	PV230145.1	PV206692.1	PV206692.1	PV230145.1	AB931108	AY425690	KF831031	KX303806	OP951114	KF831031		JX187578			PQ157077	AH002372		AB722846.1	KJ147057	AY425690		AY425690
	AY425691	AB722847.1	AY425691	PV230144.1	PV206691.1	PV206691.1	PV230144.1	AB931109	AY425691	KF844246	KX303807	OP951113	KF844246		JX187579			PQ157076	AH014596		AB722847.1	KJ160517	AY425691		AY425691
	AY425692	AB722848.1	AY425692	PV230143.1	PV206690.1	PV206690.1	PV230143.1	AB931110	AY425692	KF922360	KX350058	OP951112	KF922360		JX187580			PQ157075	AIU04739		AB722848.1	JX844218	AY425692		AY425692
	AY425693	AB722849.1	AY425693	PV230142.1	PV206689.1	PV206689.1	PV230142.1	AB968224	AY425693	KF998276	KX350061	OP951111	KF998276		JX187581			PQ157074	AIU04804		AB722849.1	JX844219	AY425693		AY425693
	AY425694	AB722850.1	AY425694	PV230141.1	PV206688.1	PV206688.1	PV230141.1	AB968225	AY425694	KF998277	KX350062	OP951110	KF998277		JX187582			PQ157073	AIU04805		AB722850.1	JX844220	AY425694		AY425694
	AY425695	AB722851.1	AY425695	PV230140.1	PV206687.1	PV206687.1	PV230140.1	AB968226	AY425695	KF998278	KX371650	OP951109	KF998278		JX187583			PQ157072	AIU16157		AB722851.1	JX844221	AY425695		AY425695
	AY425696	AB722852.1	AY425696	PV230139.1	PV206686.1	PV206686.1	PV230139.1	AB968227	AY425696	KJ021930	KX377941	OP951108	KJ021930		JX187584			PQ157071	AIU29450		AB722852.1	KC494688	AY425696		AY425696
	AY425697	AB722853.1	AY425697	PV230138.1	PV206685.1	PV206685.1	PV230138.1	AB968228	AY425697	KJ021932	KX382910	OP951107	KJ021932		JX187585			PQ157070	AIU29451		AB722853.1	KF006819	AY425697		AY425697
	AY425698	AB722854.1	AY425698	PV230137.1	PV206684.1	PV206684.1	PV230137.1	AB968229	AY425698	KJ136528	KX382911	OP951106	KJ136528		JX187586			PQ157069	AIU29452		AB722854.1	KF006820	AY425698		AY425698
	AY425699	AB722855.1	AY425699	PV230136.1	PV206683.1	PV206683.1	PV230136.1	AB968230	AY425699	KJ136529	KX382912	OP951105	KJ136529		JX456607			PQ157068	AIU29453		AB722855.1	KF767692	AY425699		AY425699
	AY425700	AB722856.1	AY425700	PV230135.1	PV206682.1	PV206682.1	PV230135.1	AB968368	AY425700	KJ162408	KX382913	OP951104	KJ162408		JX456608			PQ157067	AIU29519		AB722856.1	KF880677	AY425700		AY425700
	AY425701	AB722857.1	AY425701	PV230134.1	PV200307.1	PV200307.1	PV230134.1	AB968369	AY425701	KJ162409	KX382914	OP690414	KJ162409		JX456609			PQ157066	AIU29520		AB722857.1	KF880678	AY425701		AY425701
	AY425702	AB722858.1	AY425702	PV230133.1	PV200306.1	PV200306.1	PV230133.1	AB968370	AY425702	KJ162410	KX396023	OP690413	KJ162410		KY965148			PQ157065	AIU29521		AB722858.1	KF880679	AY425702		AY425702
	AY425703	AB722859.1	AY425703	PV230132.1	PV200305.1	PV200305.1	PV230132.1	AB968371	AY425703	KJ162411	KX396024	OP690412	KJ162411		OR875241			PQ157064	AIU29522		AB722859.1	KF880680	AY425703		AY425703
	AY425704	AB722860.1	AY425704	PV230131.1	PV177833.1	PV177833.1	PV230131.1	AB968372	AY425704	KJ195465	KX396025	OP690411	KJ195465		X84870			PQ157063	AIU29523		AB722860.1	KF880681	AY425704		AY425704
	AY425705	AB722861.1	AY425705	PV230130.1	PV177832.1	PV177832.1	PV230130.1	AB968373	AY425705	KJ210623	KX396026	OP690410	KJ210623		DQ116046			PQ157062	AIU38677		AB722861.1	KF880682	AY425705		AY425705
	AY425706	AB722862.1	AY425706	PV230129.1	PV177831.1	PV177831.1	PV230129.1	AB968374	AY425706	KJ210624	KX396027	OP690409	KJ210624		KU508538			PQ157061	AIU38678		AB722862.1	KF880683	AY425706		AY425706
	AY427818	AB722863.1	AY427818	PV230128.1	PV177830.1	PV177830.1	PV230128.1	AB968375	AY427818	KJ210625	KX420621	OP690408	KJ210625		X84869			PQ157060	AIU38679		AB722863.1	KF880684	AY427818		AY427818
	AY427819	AB722864.1	AY427819	PV230127.1	PV177829.1	PV177829.1	PV230127.1	AB968376	AY427819	KJ210626	KX420622	OP690407	KJ210626		AF411005			PQ157059	AIU38680		AB722864.1	KJ540921	AY427819		AY427819
	AY514485	AB722865.1	AY514485	PV230126.1	PV177828.1	PV177828.1	PV230126.1	AB968377	AY514485	KJ210627	KX420623	OP690406	KJ210627		DQ398082			PQ157058	AIU38681		AB722865.1	KC812375	AY514485		AY514485
	AY544776	AB722866.1	AY544776	PV230125.1	PV177827.1	PV177827.1	PV230125.1	AB968378	AY544776	KJ210628	KX420624	OP690405	KJ210628		AF410996			PQ157057	AIU38682		AB722866.1	KC812376	AY544776		AY544776
	AY544777	AB722867.1	AY544777	PV230124.1	PV177826.1	PV177826.1	PV230124.1	AB968379	AY544777	KJ210631	KX420625	OP690404	KJ210631		AY253337			PQ157056	AIU38683		AB722867.1	KC812377	AY544777		AY544777
	AY544778	AB722868.1	AY544778	PV230123.1	PV177825.1	PV177825.1	PV230123.1	AB968380	AY544778	KJ210633	KX420628	OP690403	KJ210633		DQ116047			PQ157055	AIU38684		AB722868.1	KF684019	AY544778		AY544778
	AY560833	AB722869.1	AY560833	PV230122.1	PV177824.1	PV177824.1	PV230122.1	AB968381	AY560833	KJ364634	KX420630	OM584360	KJ364634		DQ120774			PQ157054	AIU38685		AB722869.1	KF684020	AY560833		AY560833
	AY560918	AB722870.1	AY560918	PV230121.1	PV177823.1	PV177823.1	PV230121.1	AB968382	AY560918	KJ364635	KX420632	MW887879	KJ364635		DQ148452			PQ157053	AIU38686		AB722870.1	KF684021	AY560918		AY560918
	AY561711	AB722871.1	AY561711	PV230120.1	PV177822.1	PV177822.1	PV230120.1	AB968383	AY561711	KJ364636	KX425925	MW887878	KJ364636		DQ148453			PQ157052	AIU38687		AB722871.1	KF684022	AY561711		AY561711
	AY561712	AB722872.1	AY561712	PV230119.1	PV177821.1	PV177821.1	PV230119.1	AB971242	AY561712	KJ364637	KX427576	MW887877	KJ364637		DQ148454			PQ157051	AIU38688		AB722872.1	KF684023	AY561712		AY561712
	AY561713	AB722873.1	AY561713	PV230118.1	PV177820.1	PV177820.1	PV230118.1	AB971243	AY561713	KJ364638	KX427577	MW887876	KJ364638		DQ148455			PQ157050	AIU46035		AB722873.1	KF684024	AY561713		AY561713
	AY561714	AB722874.1	AY561714	PV230117.1	PV177819.1	PV177819.1	PV230117.1	AB971244	AY561714	KJ364639	KX446952	MW887875	KJ364639		DQ148456			PQ157049	AIU46036		AB722874.1	KF684025	AY561714		AY561714
	AY561715	AB722875.1	AY561715	PV230116.1	PV177818.1	PV177818.1	PV230116.1	AB971245	AY561715	KJ364640	KX446953	MW887874	KJ364640		DQ099555			PQ157048	AIU46037		AB722875.1	KF684026	AY561715		AY561715
	AY561716	AB722876.1	AY561716	PV230115.1	PV177817.1	PV177817.1	PV230115.1	AB971341	AY561716	KJ381058	KX446954	MW887873	KJ381058		DQ116043			PQ157047	AIU49858		AB722876.1	KF684027	AY561716		AY561716
	AY561717	AB722877.1	AY561717	PV230114.1	PV177816.1	PV177816.1	PV230114.1	AB971342	AY561717	KJ381059	KX446955	MW887872	KJ381059		KM350697			PQ157046	AIU52594		AB722877.1	KF684028	AY561717		AY561717
	AY561718	AB722878.1	AY561718	PV230113.1	PV177815.1	PV177815.1	PV230113.1	AB971343	AY561718	KJ381060	KX446963	MW887871	KJ381060		KU517874			PQ157045	AIU52595		AB722878.1	KF684029	AY561718		AY561718
	AY561719	AB722879.1	AY561719	PV230112.1	PV177814.1	PV177814.1	PV230112.1	AB971347	AY561719	KJ397617	KX447674	MW887870	KJ397617		JQ783038			PQ157044	AIU52596		AB722879.1	KF684030	AY561719		AY561719
	AY561720	AB722880.1	AY561720	PV230111.1	PV177813.1	PV177813.1	PV230111.1	AB971348	AY561720	KJ397618	KX455930	MW887869	KJ397618		JQ783039			PQ157043	AIU52597		AB722880.1	KF684031	AY561720		AY561720
	AY561721	AB722881.1	AY561721	PV230110.1	PV177812.1	PV177812.1	PV230110.1	AB972870	AY561721	KJ397619	KX455931	MW887868	KJ397619		JQ783040			PQ157042	AIU52598		AB722881.1	KF684032	AY561721		AY561721
	AY561722	AB722882.1	AY561722	PV230109.1	PV177811.1	PV177811.1	PV230109.1	AB972871	AY561722	KJ409436	KX455932	MW887867	KJ409436		JQ783041			PQ157041	AIU52599		AB722882.1	KF684033	AY561722		AY561722
	AY561723	AB722883.1	AY561723	PV230108.1	PV177810.1	PV177810.1	PV230108.1	AB972872	AY561723	KJ409437	KX462783	MW887866	KJ409437		JQ783042			PQ157040	AIU52600		AB722883.1	KF684034	AY561723		AY561723
	AY561724	AB722884.1	AY561724	PV230107.1	PV177452.1	PV177452.1	PV230107.1	AB972873	AY561724	KJ409438	KX462784	MW887865	KJ409438		JQ783043			PQ157039	AIU52601		AB722884.1	KF684035	AY561724		AY561724
	AY561725	AB722885.1	AY561725	PV230106.1	PV177451.1	PV177451.1	PV230106.1	AB980802	AY561725	KJ437152	KX462785	MW887864	KJ437152		JQ783044			PQ157038	AIU77298		AB722885.1	KF684036	AY561725		AY561725
	AY561726	AB722886.1	AY561726	PV230105.1	PV177450.1	PV177450.1	PV230105.1	AB980803	AY561726	KJ439766	KX462786	MW887863	KJ439766		JQ783045			PQ157037	AIU90751		AB722886.1	KJ579444	AY561726		AY561726
	AY561727	AB722887.1	AY561727	PV230104.1	PV177449.1	PV177449.1	PV230104.1	AB980804	AY561727	KJ452438	KX462787	MW887862	KJ452438		JQ783046			PQ157036	AIU90752		AB722887.1	KJ660069	AY561727		AY561727
	AY561728	AB722888.1	AY561728	PV230103.1	PV177448.1	PV177448.1	PV230103.1	AB980805	AY561728	KJ452442	KX462788	MW887861	KJ452442		KF975591			PQ157035	AIU90753		AB722888.1	KJ685550	AY561728		AY561728
	AY561729	AB722889.1	AY561729	PV230102.1	PV177447.1	PV177447.1	PV230102.1	AB980806	AY561729	KJ464971	KX462789	MW887860	KJ464971		AB568487			PQ157034	AJ243261		AB722889.1	KF184985	AY561729		AY561729
	AY561730	AB722890.1	AY561730	PV230101.1	PV177446.1	PV177446.1	PV230101.1	AB980807	AY561730	KJ464973	KX469291	MW887859	KJ464973		AF411002			PQ157033	AJ243262		AB722890.1	KF184986	AY561730		AY561730
	AY561731	AB722891.1	AY561731	PV230100.1	PV177445.1	PV177445.1	PV230100.1	AB980808	AY561731	KJ464974	KX499439	MW887858	KJ464974		OM525831			PQ157032	AJ278334		AB722891.1	KF184987	AY561731		AY561731
	AY561732	AB722892.1	AY561732	PV230099.1	PV177444.1	PV177444.1	PV230099.1	AB980809	AY561732	KJ464977	KX499440	MW887857	KJ464977		OM525832			PQ157031	AJ278335		AB722892.1	KF184988	AY561732		AY561732
	AY561733	AB722893.1	AY561733	PV230098.1	PV177443.1	PV177443.1	PV230098.1	AB981198	AY561733	KJ464978	KX507180	MW887856	KJ464978		OR875240			PQ157030	AJ278336		AB722893.1	KF184989	AY561733		AY561733
	AY561734	AB722894.1	AY561734	PV230097.1	PV177442.1	PV177442.1	PV230097.1	AB981199	AY561734	KJ474826	KX537640	MW887855	KJ474826		AF410987			PQ157029	AJ278337		AB722894.1	KF184990	AY561734		AY561734
	AY561735	AB722895.1	AY561735	PV230096.1	PV177441.1	PV177441.1	PV230096.1	AB981200	AY561735	KJ499187	KX537641	MW887854	KJ499187		MN065782			PQ157028	AJ278338		AB722895.1	KF184991	AY561735		AY561735
	AY561736	AB722896.1	AY561736	PV230095.1	PV177440.1	PV177440.1	PV230095.1	AB981201	AY561736	KJ499188	KX537642	MW887853	KJ499188		MN065783			PQ157027	AJ310640		AB722896.1	JX025080	AY561736		AY561736
	AY561737	AB722897.1	AY561737	PV230094.1	PV177439.1	PV177439.1	PV230094.1	AB981652	AY561737	KJ499189	KX572395	MW887852	KJ499189		AF411003			PQ157026	AJ310641		AB722897.1	JX025081	AY561737		AY561737
	AY561738	AB722898.1	AY561738	PV230093.1	PV177438.1	PV177438.1	PV230093.1	AB981712	AY561738	KJ499190	KX572396	MW887851	KJ499190		AF410994			PQ157025	AJ310642		AB722898.1	KF835411	AY561738		AY561738
	AY561739	AB722899.1	AY561739	PV230092.1	PV177437.1	PV177437.1	PV230092.1	AB983238	AY561739	KJ503277	KX572397	MW887850	KJ503277		EU123498			PQ157024	AJ311317		AB722899.1	KF835412	AY561739		AY561739
	AY561740	AB722900.1	AY561740	PV230091.1	PV177436.1	PV177436.1	PV230091.1	AB983239	AY561740	KJ503281	KX572398	MW887849	KJ503281		KU382109			PQ157023	AJ311362		AB722900.1	KF835413	AY561740		AY561740
	AY561741	AB722901.1	AY561741	PV230090.1	PV177435.1	PV177435.1	PV230090.1	AB983240	AY561741	KJ511007	KX600575	MW887848	KJ511007		MVU29293			PQ157022	AJ440783		AB722901.1	KF835414	AY561741		AY561741
	AY561742	AB722902.1	AY561742	PV230089.1	PV177434.1	PV177434.1	PV230089.1	AB983241	AY561742	KJ511008	KX600577	MW887847	KJ511008		DQ988035			PQ157021	AJ441314		AB722902.1	KF835415	AY561742		AY561742
	AY561743	AB722903.1	AY561743	PV230088.1	PV177433.1	PV177433.1	PV230088.1	AB983242	AY561743	KJ511009	KX600579	MW887846	KJ511009		EU109564			PQ157020	AJ457137		AB722903.1	KF835416	AY561743		AY561743
	AY561744	AB722904.1	AY561744	PV230087.1	PV177432.1	PV177432.1	PV230087.1	AB983243	AY561744	KJ511010	KX600580	MW887845	KJ511010		KM350700			PQ157019	AJ458942		AB722904.1	KF835417	AY561744		AY561744
	AY561745	AB722905.1	AY561745	PV230086.1	PV177431.1	PV177431.1	PV230086.1	AB983347	AY561745	KJ511011	KX603669	MW887844	KJ511011		AB514002			PQ157018	AJ458958		AB722905.1	KF835418	AY561745		AY561745
	AY561746	AB722906.1	AY561746	PV230085.1	PV177430.1	PV177430.1	PV230085.1	AB983348	AY561746	KJ535448	KX603670	MW887843	KJ535448		AF410999			PQ157017	AJ458959		AB722906.1	KF835419	AY561746		AY561746
	AY561747	AB722907.1	AY561747	PV230084.1	PV177429.1	PV177429.1	PV230084.1	AB983349	AY561747	KJ535449	KX603677	MW887842	KJ535449		D87522			PQ157016	AJ458960		AB722907.1	KF835420	AY561747		AY561747
	AY561748	AB722908.1	AY561748	PV230083.1	PV177428.1	PV177428.1	PV230083.1	AB983350	AY561748	KJ535450	KX609001	MW887841	KJ535450		D87523			PQ157015	AJ458961		AB722908.1	KF835421	AY561748		AY561748
	AY561749	AB722909.1	AY561749	PV230082.1	PV177427.1	PV177427.1	PV230082.1	AB983351	AY561749	KJ535451	KX609003	MW887840	KJ535451		D87524			PQ157014	AJ458962		AB722909.1	KF835422	AY561749		AY561749
	AY561750	AB722910.1	AY561750	PV230081.1	PV177426.1	PV177426.1	PV230081.1	AB983352	AY561750	KJ535452	KX609004	MW887839	KJ535452		D87525			PQ157013	AJ458963		AB722910.1	KF835423	AY561750		AY561750
	AY561751	AB722911.1	AY561751	PV230080.1	PV177425.1	PV177425.1	PV230080.1	AB983353	AY561751	KJ535453	KX610825	MW887838	KJ535453		D87526			PQ157012	AJ458964		AB722911.1	KF835424	AY561751		AY561751
	AY561752	AB722912.1	AY561752	PV230079.1	PV177424.1	PV177424.1	PV230079.1	AB983354	AY561752	KJ535455	KX610826	MW887837	KJ535455		D87527			PQ157011	AJ491327		AB722912.1	KF835425	AY561752		AY561752
	AY561753	AB722913.1	AY561753	PV230078.1	PV177423.1	PV177423.1	PV230078.1	AB983355	AY561753	KJ535456	KX650374	MW887836	KJ535456		D87528			PQ157010	AJ550983		AB722913.1	KJ728666	AY561753		AY561753
	AY561754	AB722914.1	AY561754	PV230077.1	PV177422.1	PV177422.1	PV230077.1	AB983356	AY561754	KJ535457	KX690096	MW887835	KJ535457		D87529			PQ157009	AJ575390		AB722914.1	KJ728667	AY561754		AY561754
	AY561755	AB722915.1	AY561755	PV230076.1	PV177421.1	PV177421.1	PV230076.1	AB983357	AY561755	KJ535458	KX690097	MW887834	KJ535458		D87530			PQ157008	AJ575391		AB722915.1	KJ848781	AY561755		AY561755
	AY561756	AB722916.1	AY561756	PV230075.1	PV177420.1	PV177420.1	PV230075.1	AB983358	AY561756	KJ535459	KX690098	MW887833	KJ535459		D87531			PQ157007	AJ575392		AB722916.1	KJ865300	AY561756		AY561756
	AY561757	AB722917.1	AY561757	PV230074.1	PV177419.1	PV177419.1	PV230074.1	AB983596	AY561757	KJ535460	KX690099	MW887832	KJ535460		D87532			PQ157006	AJ575393		AB722917.1	KC916714	AY561757		AY561757
	AY561758	AB722918.1	AY561758	PV230073.1	PV177418.1	PV177418.1	PV230073.1	AB983597	AY561758	KJ535461	KX690100	MW887831	KJ535461		D87533			PQ157005	AJ575394		AB722918.1	KC916715	AY561758		AY561758
	AY604546	AB722919.1	AY604546	PV230072.1	PV177417.1	PV177417.1	PV230072.1	AB983598	AY604546	KJ535462	KX690101	MW887830	KJ535462		D87534			PQ157004	AJ575395		AB722919.1	KC916716	AY604546		AY604546
	AY604547	AB722920.1	AY604547	PV230071.1	PV177416.1	PV177416.1	PV230071.1	AB983599	AY604547	KJ535463	KX690102	MW887829	KJ535463		D87535			PQ157003	AJ575396		AB722920.1	KC916717	AY604547		AY604547
	AY604548	AB722921.1	AY604548	PV230070.1	PV177415.1	PV177415.1	PV230070.1	AB983600	AY604548	KJ535464	KX690103	MW887828	KJ535464		D87536			PQ157002	AJ575397		AB722921.1	KC916718	AY604548		AY604548
	AY604549	AB722922.1	AY604549	PV230069.1	PV177414.1	PV177414.1	PV230069.1	AB983601	AY604549	KJ535465	KX690104	MW887827	KJ535465		D87537			PQ157001	AJ575398		AB722922.1	KC916719	AY604549		AY604549
	AY604550	AB722923.1	AY604550	PV230068.1	PV177413.1	PV177413.1	PV230068.1	AB983602	AY604550	KJ535466	KX690105	MW887826	KJ535466		D87538			PQ157000	AJ575399		AB722923.1	KC916720	AY604550		AY604550
	AY604551	AB722924.1	AY604551	PV230067.1	PV177412.1	PV177412.1	PV230067.1	AB983603	AY604551	KJ535467	KX690106	MW887825	KJ535467		D87539			PQ156999	AJ575400		AB722924.1	KC916721	AY604551		AY604551
	AY604552	AB722925.1	AY604552	PV230066.1	PV177411.1	PV177411.1	PV230066.1	AB983604	AY604552	KJ535468	KX752099	MW887824	KJ535468		D87540			PQ156998	AJ575401		AB722925.1	KC916722	AY604552		AY604552
	AY604553	AB722926.1	AY604553	PV230065.1	PV177410.1	PV177410.1	PV230065.1	AB983605	AY604553	KJ535469	KX752212	MW887823	KJ535469		D87751			PQ156997	AJ575402		AB722926.1	KM066098	AY604553		AY604553
	AY604554	AB722927.1	AY604554	PV230064.1	PV177409.1	PV177409.1	PV230064.1	AB983606	AY604554	KJ535470	KX752213	MW887822	KJ535470		AB514011			PQ156996	AJ575403		AB722927.1	KM066099	AY604554		AY604554
	AY604555	AB722928.1	AY604555	PV230063.1	PV177408.1	PV177408.1	PV230063.1	AB983607	AY604555	KJ535472	KX752214	MW887821	KJ535472		AB564297			PQ156995	AJ575404		AB722928.1	KJ994343	AY604555		AY604555
	AY604556	AB722929.1	AY604556	PV230062.1	PV177407.1	PV177407.1	PV230062.1	AF009571	AY604556	KJ535473	KX752215	MW887820	KJ535473		AF410992			PQ156994	AJ575405		AB722929.1	KM115532	AY604556		AY604556
	AY604557	AB722930.1	AY604557	PV230061.1	PV177406.1	PV177406.1	PV230061.1	AF009572	AY604557	KJ535474	KX752216	MW887819	KJ535474		KU504562			PQ156993	AJ575406		AB722930.1	KM115533	AY604557		AY604557
	AY604558	AB722931.1	AY604558	PV230060.1	PV177405.1	PV177405.1	PV230060.1	AF009573	AY604558	KJ556895	KX752217	MW887818	KJ556895		GU289430			PQ156992	AJ575407		AB722931.1	KM115534	AY604558		AY604558
	AY604559	AB722932.1	AY604559	PV230059.1	PV177404.1	PV177404.1	PV230059.1	AF009574	AY604559	KJ556896	KX752220	MW887817	KJ556896		GU289431			PQ156991	AJ575408		AB722932.1	KM115535	AY604559		AY604559
	AY604560	AB722933.1	AY604560	PV230058.1	PV177403.1	PV177403.1	PV230058.1	AF009575	AY604560	KJ556897	KX752223	MW887816	KJ556897		HM001305			PQ156990	AJ575409		AB722933.1	KM115536	AY604560		AY604560
	AY604561	AB722934.1	AY604561	PV230057.1	PV177402.1	PV177402.1	PV230057.1	AF009576	AY604561	KJ556898	KX755253	MW887815	KJ556898		HM067829			PQ156989	AJ575410		AB722934.1	KM114053	AY604561		AY604561
	AY606314	AB722935.1	AY606314	PV230056.1	PV177401.1	PV177401.1	PV230056.1	AF009577	AY606314	KJ556899	KX755254	MW887814	KJ556899		HM211176			PQ156988	AJ575411		AB722935.1	KM280689	AY606314		AY606314
	AY606315	AB722936.1	AY606315	PV230055.1	PV177400.1	PV177400.1	PV230055.1	AF009578	AY606315	KJ571151	KX761833	MW887813	KJ571151		HQ659756			PQ156987	AJ575412		AB722936.1	KJ600773	AY606315		AY606315
	AY606316	AB722937.1	AY606316	PV230054.1	PV177399.1	PV177399.1	PV230054.1	AF009579	AY606316	KJ571152	KX761834	MW887812	KJ571152		KF975589			PQ156986	AJ575413		AB722937.1	KJ600774	AY606316		AY606316
	AY606317	AB722938.1	AY606317	PV230053.1	PV177398.1	PV177398.1	PV230053.1	AF009580	AY606317	KJ571153	KX761836	MW887811	KJ571153		KM066707			PQ156985	AJ575414		AB722938.1	KJ600775	AY606317		AY606317
	AY606318	AB722939.1	AY606318	PV230052.1	PV177397.1	PV177397.1	PV230052.1	AF009581	AY606318	KJ571154	KX761843	MW887810	KJ571154		KY801710			PQ156984	AJ575415		AB722939.1	KJ600776	AY606318		AY606318
	AY606319	AB722940.1	AY606319	PV230051.1	PV177396.1	PV177396.1	PV230051.1	AF009582	AY606319	KJ571155	KX761845	MW887809	KJ571155		KY801717			PQ156983	AJ618984		AB722940.1	KM386682	AY606319		AY606319
	AY606320	AB722941.1	AY606320	PV230050.1	PV177395.1	PV177395.1	PV230050.1	AF009583	AY606320	KJ573572	KX761846	MW887808	KJ573572		KY801719			PQ156982	AJ618985		AB722941.1	KM386683	AY606320		AY606320
	AY606321	AB722942.1	AY606321	PV230049.1	PV177394.1	PV177394.1	PV230049.1	AF009584	AY606321	KJ573573	KX761848	MW887807	KJ573573		KY801723			PQ156981	AJ618986		AB722942.1	KM386684	AY606321		AY606321
	AY606322	AB722943.1	AY606322	PV230048.1	PV177393.1	PV177393.1	PV230048.1	AF009585	AY606322	KJ579173	KX761849	MW887806	KJ579173		KY801724			7EWQ_B	AJ618987		AB722943.1	KJ567090	AY606322		AY606322
	AY606323	AB722944.1	AY606323	PV230047.1	PV177392.1	PV177392.1	PV230047.1	AF009586	AY606323	KJ579181	KX761850	MW887805	KJ579181		KY801725			PQ001009	AJ618988		AB722944.1	KJ567091	AY606323		AY606323
	AY606324	AB722945.1	AY606324	PV230046.1	PV177391.1	PV177391.1	PV230046.1	AF009587	AY606324	KJ579272	KX761851	MW887804	KJ579272		KY801726			PQ001008	AJ619579		AB722945.1	KJ567092	AY606324		AY606324
	AY606325	AB722946.1	AY606325	PV230045.1	PV177390.1	PV177390.1	PV230045.1	AF009588	AY606325	KJ579273	KX761852	MW887803	KJ579273		KY801744			OR733301	AJ619580		AB722946.1	KJ567093	AY606325		AY606325
	AY606326	AB722947.1	AY606326	PV230044.1	PV177389.1	PV177389.1	PV230044.1	AF009589	AY606326	KJ579274	KX761853	MW887802	KJ579274		KY801745			OR733300	AJ619581		AB722947.1	KF856711	AY606326		AY606326
	AY606327	AB722948.1	AY606327	PV230043.1	PV177388.1	PV177388.1	PV230043.1	AF009590	AY606327	KJ579275	KX768891	MW887801	KJ579275		KY801746			OR733299	AJ619582		AB722948.1	KF640687	AY606327		AY606327
	AY606328	AB722949.1	AY606328	PV230042.1	PV177387.1	PV177387.1	PV230042.1	AF009591	AY606328	KJ579276	KX768915	MW887800	KJ579276		KY801747			OR733298	AJ619583		AB722949.1	KM873759	AY606328		AY606328
	AY606329	AB722950.1	AY606329	PV230041.1	PV177386.1	PV177386.1	PV230041.1	AF009592	AY606329	KJ579277	KX768916	MW887799	KJ579277		KY801748			OR733297	AJ619584		AB722950.1	KM873760	AY606329		AY606329
	AY606330	AB722951.1	AY606330	PV230040.1	PV177385.1	PV177385.1	PV230040.1	AF009593	AY606330	KJ579278	KX785099	MW887798	KJ579278		KY801749			OR733296	AJ619585		AB722951.1	KM873761	AY606330		AY606330
	AY606331	AB722952.1	AY606331	PV230039.1	PV177384.1	PV177384.1	PV230039.1	AF009594	AY606331	KJ579279	KX785100	MW887797	KJ579279		KY801751			OR733295	AJ619586		AB722952.1	KM873762	AY606331		AY606331
	AY606332	AB722953.1	AY606332	PV230038.1	PV177383.1	PV177383.1	PV230038.1	AF009595	AY606332	KJ579280	KX785101	MW887796	KJ579280		KY801752			OR733294	AJ619587		AB722953.1	KM873763	AY606332		AY606332
	AY606333	AB722954.1	AY606333	PV230037.1	PV177382.1	PV177382.1	PV230037.1	AF009596	AY606333	KJ579281	KX785102	MW887795	KJ579281		KY801769			OR733293	AJ619588		AB722954.1	KM873764	AY606333		AY606333
	AY606334	AB722955.1	AY606334	PV230036.1	PV177381.1	PV177381.1	PV230036.1	AF009597	AY606334	KJ596493	KX785103	MW887794	KJ596493		MN065779			OR733292	AJ619589		AB722955.1	KM873765	AY606334		AY606334
	AY606335	AB722956.1	AY606335	PV230035.1	PV177380.1	PV177380.1	PV230035.1	AF009598	AY606335	KJ596494	KX785104	MW887793	KJ596494		MN065780			OR733291	AJ619590		AB722956.1	KM873766	AY606335		AY606335
	AY606336	AB722957.1	AY606336	PV230034.1	PV177379.1	PV177379.1	PV230034.1	AF009599	AY606336	KJ596495	KX785105	MW887792	KJ596495		AF427163			OR733290	AJ619591		AB722957.1	KM873767	AY606336		AY606336
	AY606337	AB722958.1	AY606337	PV230033.1	PV177378.1	PV177378.1	PV230033.1	AF009600	AY606337	KJ596496	KX785108	MW887791	KJ596496		FN663618			OR709898	AJ619592		AB722958.1	KM873768	AY606337		AY606337
	AY641576	AB722959.1	AY641576	PV230032.1	PV177377.1	PV177377.1	PV230032.1	AF025484	AY641576	KJ605460	KX785112	MW887790	KJ605460		FN663619			OR709897	AJ619593		AB722959.1	KM873769	AY641576		AY641576
	AY646283	AB722960.1	AY646283	PV230031.1	PV177376.1	PV177376.1	PV230031.1	AF045191	AY646283	KJ605461	KX785113	MW887789	KJ605461		FN663620			OR709896	AJ619594		AB722960.1	KM873770	AY646283		AY646283
	AY692454	AB722961.1	AY692454	PV230030.1	PV177375.1	PV177375.1	PV230030.1	AF045192	AY692454	KJ605462	KX785114	MW887788	KJ605462		GU937506			OR709895	AJ619595		AB722961.1	KM873771	AY692454		AY692454
	AY699231	AB722962.1	AY699231	PV230029.1	PV177374.1	PV177374.1	PV230029.1	AF045193	AY699231	KJ605463	KX785116	MW887787	KJ605463		GU937507			OR709894	AJ619596		AB722962.1	KM873772	AY699231		AY699231
	AY699232	AB722963.1	AY699232	PV230028.1	PV177373.1	PV177373.1	PV230028.1	AF045194	AY699232	KJ605464	KX787038	MW887786	KJ605464		GU937508			OR709893	AJ619597		AB722963.1	KM873773	AY699232		AY699232
	AY699233	AB722964.1	AY699233	PV230027.1	PV177372.1	PV177372.1	PV230027.1	AF045195	AY699233	KJ605465	KX787039	MW887785	KJ605465		LN876569			OR709892	AJ619598		AB722964.1	KM873774	AY699233		AY699233
	AY699234	AB722965.1	AY699234	PV230026.1	PV177371.1	PV177371.1	PV230026.1	AF045196	AY699234	KJ605466	KX811723	MW887784	KJ605466		MN065781			OR709891	AJ619599		AB722965.1	KM873775	AY699234		AY699234
	AY699235	AB722966.1	AY699235	PV230025.1	PV177370.1	PV177370.1	PV230025.1	AF045197	AY699235	KJ605467	KX811724	MW887783	KJ605467		KU382110			OR709890	AJ619600		AB722966.1	KM873776	AY699235		AY699235
	AY699236	AB722967.1	AY699236	PV230024.1	PV177369.1	PV177369.1	PV230024.1	AF045198	AY699236	KJ605468	KX811725	MW887782	KJ605468		AB003180			OR709889	AJ619601		AB722967.1	KM873777	AY699236		AY699236
	AY699237	AB722968.1	AY699237	PV230023.1	PV177368.1	PV177368.1	PV230023.1	AF045199	AY699237	KJ605473	KX811726	MW887781	KJ605473		AB003183			OR709888	AJ619602		AB722968.1	KM873778	AY699237		AY699237
	AY702085	AB722969.1	AY702085	PV230022.1	PV177367.1	PV177367.1	PV230022.1	AF045200	AY702085	KJ605474	KX811727	MW887780	KJ605474		EU123499			OR709887	AJ619603		AB722969.1	KM873779	AY702085		AY702085
	AY702970	AB722970.1	AY702970	PV230021.1	PV177366.1	PV177366.1	PV230021.1	AF045201	AY702970	KJ605475	KX811728	MW887779	KJ605475		EU123500			OR709886	AJ619604		AB722970.1	KM873780	AY702970		AY702970
	AY702975	AB722971.1	AY702975	PV230020.1	PV177365.1	PV177365.1	PV230020.1	AF045202	AY702975	KJ605476	KX822129	MW887778	KJ605476		KJ586229			OR709885	AJ619605		AB722971.1	KM873781	AY702975		AY702975
	AY747109	AB722972.1	AY747109	PV230019.1	PV177364.1	PV177364.1	PV230019.1	AF045203	AY747109	KJ605477	KX833221	MW887777	KJ605477		KJ586230			OR709884	AJ619606		AB722972.1	KM873782	AY747109		AY747109
	AY761141	AB722973.1	AY761141	PV230018.1	PV177363.1	PV177363.1	PV230018.1	AF045204	AY761141	KJ605478	KX838911	MW887776	KJ605478		KJ625222			OR709883	AJ619607		AB722973.1	KJ415357	AY761141		AY761141
	AY764368	AB722974.1	AY764368	PV230017.1	PV177362.1	PV177362.1	PV230017.1	AF045205	AY764368	KJ605479	KX890335	MW887775	KJ605479		KJ625223			OR709882	AJ619608		AB722974.1	KJ415358	AY764368		AY764368
	AY769993	AB722975.1	AY769993	PV230016.1	PV177361.1	PV177361.1	PV230016.1	AF045206	AY769993	KJ605480	KX898022	MW887774	KJ605480		KJ625224			OR709881	AJ619609		AB722975.1	KJ415359	AY769993		AY769993
	AY772944	AB722976.1	AY772944	PV230015.1	PV177360.1	PV177360.1	PV230015.1	AF045207	AY772944	KJ605481	KX904692	MW887773	KJ605481		KJ625225			OR709880	AJ619610		AB722976.1	KJ415360	AY772944		AY772944
	AY775260	AB722977.1	AY775260	PV230014.1	PV177359.1	PV177359.1	PV230014.1	AF045208	AY775260	KJ605482	KX904693	MW887772	KJ605482		KJ670695			OR709879	AJ619611		AB722977.1	KJ415361	AY775260		AY775260
	AY775551	AB722978.1	AY775551	PV230013.1	PV177358.1	PV177358.1	PV230013.1	AF045209	AY775551	KJ619488	KX906965	MW887771	KJ619488		KJ670696			OR709878	AJ619612		AB722978.1	KJ415362	AY775551		AY775551
	AY775779	AB722979.1	AY775779	PV230012.1	PV177357.1	PV177357.1	PV230012.1	AF045210	AY775779	KJ619490	KX964292	MW887770	KJ619490		KT002008			OR709877	AJ619613		AB722979.1	KJ415363	AY775779		AY775779
	AY789929	AB722980.1	AY789929	PV230011.1	PV177356.1	PV177356.1	PV230011.1	AF045211	AY789929	KJ619491	KX964293	MW887769	KJ619491		MN065777			OR709876	AJ619614		AB722980.1	KJ415364	AY789929		AY789929
	AY789930	AB722981.1	AY789930	PV230010.1	PV177355.1	PV177355.1	PV230010.1	AF045212	AY789930	KJ619492	KX964294	MW887768	KJ619492		JQ341192			OR709875	AJ619615		AB722981.1	KJ415365	AY789930		AY789930
	AY789931	AB722982.1	AY789931	PV230009.1	PV177354.1	PV177354.1	PV230009.1	AF045213	AY789931	KJ619493	KX964586	MW887767	KJ619493		AF411004			OR709874	AJ619616		AB722982.1	KM923900	AY789931		AY789931
	AY789932	AB722983.1	AY789932	PV230008.1	PV177353.1	PV177353.1	PV230008.1	AF045214	AY789932	KJ619494	KX964613	MW887766	KJ619494		AB367914			OR709873	AJ619617		AB722983.1	KM979343	AY789932		AY789932
	AY789933	AB722984.1	AY789933	PV230007.1	PV177352.1	PV177352.1	PV230007.1	AF045215	AY789933	KJ619495	KX964614	MW887765	KJ619495		AB367915			OR709872	AJ619618		AB722984.1	KM979344	AY789933		AY789933
	AY789934	AB722985.1	AY789934	PV230006.1	PV177351.1	PV177351.1	PV230006.1	AF045216	AY789934	KJ619496	KX964615	MW887764	KJ619496		AB367916			OR709871	AJ619619		AB722985.1	KM926612	AY789934		AY789934
	AY789935	AB722986.1	AY789935	PV230005.1	PV177350.1	PV177350.1	PV230005.1	AF045217	AY789935	KJ619497	KX982848	MW887763	KJ619497		AB367917			OR709870	AJ619620		AB722986.1	KP064126	AY789935		AY789935
	AY789936	AB722987.1	AY789936	PV230004.1	PV177349.1	PV177349.1	PV230004.1	AF045218	AY789936	KJ619498	KX987218	MW887762	KJ619498		AB367918			OR709869	AJ619621		AB722987.1	KP064127	AY789936		AY789936
	AY789937	AB722988.1	AY789937	PV230003.1	PV177348.1	PV177348.1	PV230003.1	AF059742	AY789937	KJ619499	KX987219	MW887761	KJ619499		AB367919			OR709868	AJ619622		AB722988.1	KP064128	AY789937		AY789937
	AY789938	AB722989.1	AY789938	PV230002.1	PV177347.1	PV177347.1	PV230002.1	AF059743	AY789938	KJ619500	KX987220	MW887760	KJ619500		AB367920			OR709867	AJ619623		AB722989.1	KP064129	AY789938		AY789938
	AY789939	AB722990.1	AY789939	PV230001.1	PV177346.1	PV177346.1	PV230001.1	AF059744	AY789939	KJ619501	KX987221	MW887759	KJ619501		AB573811			OR709866	AJ619624		AB722990.1	KP064130	AY789939		AY789939
	AY789940	AB722991.1	AY789940	PV230000.1	PV177345.1	PV177345.1	PV230000.1	AF059745	AY789940	KJ623243	KX987222	MW887758	KJ623243		AB665392			OR709865	AJ619625		AB722991.1	KP765763	AY789940		AY789940
	AY789941	AB722992.1	AY789941	PV229999.1	PV177344.1	PV177344.1	PV229999.1	AF059746	AY789941	KJ623244	KX987223	LC467383	KJ623244		AB665393			OR709864	AJ619626		AB722992.1	KP127955	AY789941		AY789941
	AY789942	AB722993.1	AY789942	PV229998.1	PV177343.1	PV177343.1	PV229998.1	AF059747	AY789942	KJ623245	KX987224	MW132163	KJ623245		AB665394			OR709863	AJ619627		AB722993.1	KP127956	AY789942		AY789942
	AY789943	AB722994.1	AY789943	PV229997.1	PV177342.1	PV177342.1	PV229997.1	AF059748	AY789943	KJ625207	KY024499	MW132162	KJ625207		AB665395			OR709862	AJ619628		AB722994.1	KP127957	AY789943		AY789943
	AY789944	AB722995.1	AY789944	PV229996.1	PV177341.1	PV177341.1	PV229996.1	AF059749	AY789944	KJ625208	KY038075	MW132161	KJ625208		AB665396			OR709861	AJ619629		AB722995.1	KP127958	AY789944		AY789944
	AY789945	AB722996.1	AY789945	PV229995.1	PV177340.1	PV177340.1	PV229995.1	AF059750	AY789945	KJ625209	KY038076	MW132160	KJ625209		AB665397			OR709860	AJ619630		AB722996.1	KP127959	AY789945		AY789945
	AY789946	AB722997.1	AY789946	PV229994.1	PV177339.1	PV177339.1	PV229994.1	AF079551	AY789946	KJ625210	KY038077	MW132159	KJ625210		AB665398			OR709859	AJ619631		AB722997.1	KP127960	AY789946		AY789946
	AY789947	AB722998.1	AY789947	PV229993.1	PV177338.1	PV177338.1	PV229993.1	AF079552	AY789947	KJ625212	KY038078	MW132158	KJ625212		AB665399			OR709858	AJ619632		AB722998.1	KP127961	AY789947		AY789947
	AY789948	AB722999.1	AY789948	PV229992.1	PV177337.1	PV177337.1	PV229992.1	AF079553	AY789948	KJ625213	KY038079	MW132157	KJ625213		AB665400			OR709857	AJ854114		AB722999.1	KP127962	AY789948		AY789948
	AY789949	AB723000.1	AY789949	PV229991.1	PV177336.1	PV177336.1	PV229991.1	AF079554	AY789949	KJ625214	KY038080	MW132156	KJ625214		AB665401			OR709856	AJ854115		AB723000.1	KP127963	AY789949		AY789949
	AY789950	AB723001.1	AY789950	PV229990.1	PV177335.1	PV177335.1	PV229990.1	AF079555	AY789950	KJ625215	KY038081	MW132155	KJ625215		AB665402			OR709855	AJ854116		AB723001.1	KP127964	AY789950		AY789950
	AY789951	AB723002.1	AY789951	PV229989.1	PV177334.1	PV177334.1	PV229989.1	AF081830	AY789951	KJ625216	KY041642	MW249158	KJ625216		AB665403			OR709854	AJ854117		AB723002.1	KP127965	AY789951		AY789951
	AY789952	AB723003.1	AY789952	PV229988.1	PV177333.1	PV177333.1	PV229988.1	AF085198	AY789952	KJ625217	KY053481	MW249157	KJ625217		AB665404			OR709853	AJ854118		AB723003.1	KP127966	AY789952		AY789952
	AY789953	AB723004.1	AY789953	PV229987.1	PV177332.1	PV177332.1	PV229987.1	AF106968	AY789953	KJ625218	KY069118	MW249156	KJ625218		AB665405			OR709852	AJ854119		AB723004.1	KP127967	AY789953		AY789953
	AY789954	AB723005.1	AY789954	PV229986.1	PV177331.1	PV177331.1	PV229986.1	AF106969	AY789954	KJ625219	KY094103	MW249155	KJ625219		AB665406			OR709851	AJ854120		AB723005.1	KJ569205	AY789954		AY789954
	AY789955	AB723006.1	AY789955	PV229985.1	PV177330.1	PV177330.1	PV229985.1	AF106970	AY789955	KJ625220	KY094104	MW249154	KJ625220		AB665407			OR709850	AJ854121		AB723006.1	KP202308	AY789955		AY789955
	AY789956	AB723007.1	AY789956	PV229984.1	PV177329.1	PV177329.1	PV229984.1	AF106971	AY789956	KJ625221	KY094105	MW249153	KJ625221		AB665408			OR709849	AJ854122		AB723007.1	KP202309	AY789956		AY789956
	AY789957	AB723008.1	AY789957	PV229983.1	PV177328.1	PV177328.1	PV229983.1	AF106972	AY789957	KJ634500	KY100932	MW249152	KJ634500		AB665409			OR709848	AJ854123		AB723008.1	KP202310	AY789957		AY789957
	AY789958	AB723009.1	AY789958	PV229982.1	PV177327.1	PV177327.1	PV229982.1	AF106973	AY789958	KJ634501	KY115689	MW249151	KJ634501		AB665410			OR709847	AJ854124		AB723009.1	KP202311	AY789958		AY789958
	AY789959	AB723010.1	AY789959	PV229981.1	PV177326.1	PV177326.1	PV229981.1	AF106974	AY789959	KJ634502	KY120856	MW249150	KJ634502		AB702687			OR709846	AJ854125		AB723010.1	KP202312	AY789959		AY789959
	AY789960	AB723011.1	AY789960	PV229980.1	PV177325.1	PV177325.1	PV229980.1	AF106975	AY789960	KJ634503	KY120857	MW249149	KJ634503		AB702688			OR709845	AJ854126		AB723011.1	KP202313	AY789960		AY789960
	AY789961	AB723012.1	AY789961	PV229979.1	PV177324.1	PV177324.1	PV229979.1	AF106976	AY789961	KJ634504	KY120859	MW249148	KJ634504		AB720970			OR709844	AJ854127		AB723012.1	KP202314	AY789961		AY789961
	AY789962	AB723013.1	AY789962	PV229978.1	PV177323.1	PV177323.1	PV229978.1	AF106977	AY789962	KJ638891	KY120860	MW249147	KJ638891		AB769473			OR709843	AJ854128		AB723013.1	KP202315	AY789962		AY789962
	AY789963	AB723014.1	AY789963	PV229977.1	PV177322.1	PV177322.1	PV229977.1	AF106978	AY789963	KJ638892	KY120861	MW249146	KJ638892		AB769474			OR709842	AJ854129		AB723014.1	JQ790531	AY789963		AY789963
	AY789964	AB723015.1	AY789964	PV229976.1	PV177321.1	PV177321.1	PV229976.1	AF106979	AY789964	KJ638893	KY120862	MW249145	KJ638893		AB769475			OR709841	AJ854130		AB723015.1	JQ790532	AY789964		AY789964
	AY789965	AB723016.1	AY789965	PV229975.1	PV177320.1	PV177320.1	PV229975.1	AF106980	AY789965	KJ638894	KY120863	MW249144	KJ638894		AB773280			OR709840	AJ854131		AB723016.1	JQ790533	AY789965		AY789965
	AY789966	AB723017.1	AY789966	PV229974.1	PV177319.1	PV177319.1	PV229974.1	AF106981	AY789966	KJ638895	KY120864	MW249143	KJ638895		AB774457			OR709839	AJ854132		AB723017.1	JQ790534	AY789966		AY789966
	AY790344	AB723018.1	AY790344	PV229973.1	PV177318.1	PV177318.1	PV229973.1	AF106982	AY790344	KJ638896	KY120865	MW249142	KJ638896		AB779763			OR709838	AJ854136		AB723018.1	JQ790535	AY790344		AY790344
	AY790345	AB723019.1	AY790345	PV229972.1	PV177317.1	PV177317.1	PV229972.1	AF106983	AY790345	KJ638897	KY120866	MW249141	KJ638897		AB786668			OR709837	AJ854137		AB723019.1	JQ790536	AY790345		AY790345
	AY790346	AB723020.1	AY790346	PV229971.1	PV177316.1	PV177316.1	PV229971.1	AF106984	AY790346	KJ638898	KY120882	MW249140	KJ638898		AB786669			OR709836	AJ854138		AB723020.1	JQ790537	AY790346		AY790346
	AY790347	AB723021.1	AY790347	PV229970.1	PV177315.1	PV177315.1	PV229970.1	AF106985	AY790347	KJ638899	KY173344	MW249139	KJ638899		AB786670			OR709835	AJ854139		AB723021.1	JQ790538	AY790347		AY790347
	AY790348	AB723022.1	AY790348	PV229969.1	PV177314.1	PV177314.1	PV229969.1	AF106986	AY790348	KJ638900	KY173345	MW249138	KJ638900		AB786671			OR709834	AJ854140		AB723022.1	JQ790539	AY790348		AY790348
	AY790349	AB723023.1	AY790349	PV229968.1	PV177313.1	PV177313.1	PV229968.1	AF106987	AY790349	KJ638901	KY173347	MW249137	KJ638901		AB786672			OR709833	AJ854141		AB723023.1	JQ790540	AY790349		AY790349
	AY790350	AB723024.1	AY790350	PV229967.1	PV177312.1	PV177312.1	PV229967.1	AF106988	AY790350	KJ638905	KY197460	MW249136	KJ638905		AB824722			OR709832	AJ854142		AB723024.1	JQ790541	AY790350		AY790350
	AY790351	AB723025.1	AY790351	PV229966.1	PV177311.1	PV177311.1	PV229966.1	AF106989	AY790351	KJ650198	KY197461	MW249135	KJ650198		AB860326			OR709831	AJ854143		AB723025.1	JQ790542	AY790351		AY790351
	AY790352	AB723026.1	AY790352	PV229965.1	PV177310.1	PV177310.1	PV229965.1	AF106990	AY790352	KJ659903	KY197462	MW249134	KJ659903		AB905331			OR709830	AJ854144		AB723026.1	JQ790543	AY790352		AY790352
	AY790353	AB723027.1	AY790353	PV229964.1	PV177309.1	PV177309.1	PV229964.1	AF106991	AY790353	KJ671480	KY197463	MW249133	KJ671480		AB909020			OR709829	AJ854145		AB723027.1	JQ790544	AY790353		AY790353
	AY790354	AB723028.1	AY790354	PV229963.1	PV177308.1	PV177308.1	PV229963.1	AF106992	AY790354	KJ680329	KY197464	MW249132	KJ680329		AB921561			OR709828	AJ854146		AB723028.1	JQ790545	AY790354		AY790354
	AY790355	AB723029.1	AY790355	PV229962.1	PV177307.1	PV177307.1	PV229962.1	AF106993	AY790355	KJ680331	KY197465	MW249131	KJ680331		AB921562			OR709827	AJ854147		AB723029.1	JQ790546	AY790355		AY790355
	AY790356	AB723030.1	AY790356	PV229961.1	PV177306.1	PV177306.1	PV229961.1	AF106994	AY790356	KJ690779	KY197466	MW249130	KJ690779		AB921563			OR709826	AJ854148		AB723030.1	JQ790547	AY790356		AY790356
	AY790357	AB723031.1	AY790357	PV229960.1	PV177305.1	PV177305.1	PV229960.1	AF106995	AY790357	KJ690782	KY197467	MW249129	KJ690782		AB921564			OR709825	AJ854149		AB723031.1	JQ790548	AY790357		AY790357
	AY790358	AB723032.1	AY790358	PV229959.1	PV177304.1	PV177304.1	PV229959.1	AF106996	AY790358	KJ690783	KY197468	MW249128	KJ690783		AB931106			OR709824	AJ854150		AB723032.1	JQ790549	AY790358		AY790358
	AY790359	AB723033.1	AY790359	PV229958.1	PV177303.1	PV177303.1	PV229958.1	AF106997	AY790359	KJ690784	KY197469	MW249127	KJ690784		AB931107			OR709823	AJ854151		AB723033.1	JQ790550	AY790359		AY790359
	AY790360	AB723034.1	AY790360	PV229957.1	PV177302.1	PV177302.1	PV229957.1	AF106998	AY790360	KJ690785	KY201454	MW249126	KJ690785		AB931108			OR709822	AJ854152		AB723034.1	JQ790551	AY790360		AY790360
	AY790361	AB723035.1	AY790361	PV229956.1	PV177301.1	PV177301.1	PV229956.1	AF106999	AY790361	KJ690787	KY204231	MW249125	KJ690787		AB931109			OR709821	AJ854153		AB723035.1	JQ790552	AY790361		AY790361
	AY790362	AB723036.1	AY790362	PV229955.1	PV177300.1	PV177300.1	PV229955.1	AF107000	AY790362	KJ690788	KY204232	OL744262	KJ690788		AB931110			OR709820	AJ854154		AB723036.1	JQ790553	AY790362		AY790362
	AY790363	AB723037.1	AY790363	PV229954.1	PV177299.1	PV177299.1	PV229954.1	AF107001	AY790363	KJ690791	KY204233	OL629162	KJ690791		AB971242			OR709819	AJ854155		AB723037.1	JQ790554	AY790363		AY790363
	AY790364	AB723038.1	AY790364	PV229953.1	PV177298.1	PV177298.1	PV229953.1	AF107002	AY790364	KJ690792	KY204234	MT788928	KJ690792		AB971243			OR709818	AJ854156		AB723038.1	JQ790555	AY790364		AY790364
	AY790365	AB723039.1	AY790365	PV229952.1	PV177297.1	PV177297.1	PV229952.1	AF107003	AY790365	KJ690793	KY223722	MT788927	KJ690793		AB971244			OR709817	AJ854157		AB723039.1	KM586388	AY790365		AY790365
	AY790366	AB723040.1	AY790366	PV229951.1	PV177296.1	PV177296.1	PV229951.1	AF107004	AY790366	KJ690794	KY223723	MT788926	KJ690794		AB971245			OR709816	AJ854158		AB723040.1	KP677502	AY790366		AY790366
	AY790367	AB723041.1	AY790367	PV229950.1	PV177295.1	PV177295.1	PV229950.1	AF107005	AY790367	KJ690795	KY223724	MT788925	KJ690795		AB971341			OR709815	AJ854159		AB723041.1	KP738610	AY790367		AY790367
	AY790368	AB723042.1	AY790368	PV229949.1	PV177294.1	PV177294.1	PV229949.1	AF107006	AY790368	KJ690796	KY223725	MT788924	KJ690796		AB971342			OR709814	AJ871017		AB723042.1	KR002657	AY790368		AY790368
	AY790369	AB723043.1	AY790369	PV229948.1	PV177293.1	PV177293.1	PV229948.1	AF107007	AY790369	KJ690798	KY223726	MT788923	KJ690798		AB971343			OR709813	AJ871018		AB723043.1	KR002658	AY790369		AY790369
	AY793382	AB723044.1	AY793382	PV229947.1	PV177292.1	PV177292.1	PV229947.1	AF107008	AY793382	KJ690800	KY223727	MT788922	KJ690800		AB981198			OR709812	AJ871019		AB723044.1	KR002659	AY793382		AY793382
	AY820176	AB723045.1	AY820176	PV229946.1	PV177291.1	PV177291.1	PV229946.1	AF107009	AY820176	KJ690801	KY223728	MT788921	KJ690801		AB981199			OR709811	AJ871020		AB723045.1	KR002660	AY820176		AY820176
	AY820177	AB723046.1	AY820177	PV229945.1	PV177290.1	PV177290.1	PV229945.1	AF107010	AY820177	KJ690802	KY223729	MT788920	KJ690802		AB981200			OR709810	AJ871021		AB723046.1	KR002661	AY820177		AY820177
	AY835635	AB723047.1	AY835635	PV229944.1	PV177289.1	PV177289.1	PV229944.1	AF107011	AY835635	KJ690803	KY223730	MT788919	KJ690803		AB981201			OR709809	AJ871022		AB723047.1	KR002662	AY835635		AY835635
	AY835636	AB723048.1	AY835636	PV229943.1	PV177288.1	PV177288.1	PV229943.1	AF107012	AY835636	KJ690804	KY223731	MT788918	KJ690804		AB981652			OR709808	AJ871023		AB723048.1	KR002663	AY835636		AY835636
	AY835637	AB723049.1	AY835637	PV229942.1	PV177287.1	PV177287.1	PV229942.1	AF107013	AY835637	KJ690805	KY285026	MT788917	KJ690805		AM849051			OR709807	AJ871024		AB723049.1	KR002664	AY835637		AY835637
	AY835638	AB723050.1	AY835638	PV229941.1	PV177286.1	PV177286.1	PV229941.1	AF107014	AY835638	KJ690810	KY285027	MT788916	KJ690810		AM849052			OR709806	AM236183		AB723050.1	KR002665	AY835638		AY835638
	AY835639	AB723051.1	AY835639	PV229940.1	PV177285.1	PV177285.1	PV229940.1	AF107015	AY835639	KJ690812	KY295900	MT788915	KJ690812		AM849053			OR709805	AM236184		AB723051.1	KR002666	AY835639		AY835639
	AY835640	AB723052.1	AY835640	PV229939.1	PV177284.1	PV177284.1	PV229939.1	AF107016	AY835640	KJ690813	KY295901	MT788914	KJ690813		AM849054			OR709804	AM236185		AB723052.1	KR002667	AY835640		AY835640
	AY835641	AB723053.1	AY835641	PV229938.1	PV177283.1	PV177283.1	PV229938.1	AF107017	AY835641	KJ690814	KY295902	MT788913	KJ690814		AM849055			OR709803	AM236186		AB723053.1	KR002668	AY835641		AY835641
	AY837465	AB723054.1	AY837465	PV229937.1	PV177282.1	PV177282.1	PV229937.1	AF128244	AY837465	KJ690822	KY295903	MT788912	KJ690822		AM849056			OR709802	AM236187		AB723054.1	KR002669	AY837465		AY837465
	AY839136	AB723055.1	AY839136	PV229936.1	PV177281.1	PV177281.1	PV229936.1	AF128245	AY839136	KJ690824	KY295904	MT788911	KJ690824		AM849057			OR709801	AM236188		AB723055.1	KR002670	AY839136		AY839136
	AY839137	AB723056.1	AY839137	PV229935.1	PV177280.1	PV177280.1	PV229935.1	AF128246	AY839137	KJ690831	KY295905	MT788910	KJ690831		AM849058			OR709800	AM236189		AB723056.1	KR002671	AY839137		AY839137
	AY839138	AB723057.1	AY839138	PV229934.1	PV177279.1	PV177279.1	PV229934.1	AF128247	AY839138	KJ690832	KY381944	MT788909	KJ690832		AM849059			OR709799	AM236190		AB723057.1	KR074995	AY839138		AY839138
	AY839139	AB723058.1	AY839139	PV229933.1	PV177278.1	PV177278.1	PV229933.1	AF128248	AY839139	KJ690833	KY381945	MT788908	KJ690833		AM849060			OR709798	AM236191		AB723058.1	EU296481	AY839139		AY839139
	AY839140	AB723059.1	AY839140	PV229932.1	PV177277.1	PV177277.1	PV229932.1	AF128249	AY839140	KJ690834	KY401180	MT788907	KJ690834		AM849061			OR709797	AM236192		AB723059.1	EU296482	AY839140		AY839140
	AY839141	AB723060.1	AY839141	PV229931.1	PV177276.1	PV177276.1	PV229931.1	AF128250	AY839141	KJ690835	KY401181	MT788906	KJ690835		AM849062			OR709796	AM236193		AB723060.1	EU296483	AY839141		AY839141
	AY839142	AB723061.1	AY839142	PV229930.1	PV177275.1	PV177275.1	PV229930.1	AF128251	AY839142	KJ690836	KY401182	MT788905	KJ690836		AM849063			OR709795	AM236194		AB723061.1	EU296484	AY839142		AY839142
	AY839143	AB723062.1	AY839143	PV229929.1	PV177274.1	PV177274.1	PV229929.1	AF128252	AY839143	KJ690837	KY401183	MT788904	KJ690837		AM849064			OR709794	AM236195		AB723062.1	EU296485	AY839143		AY839143
	AY839144	AB723063.1	AY839144	PV229928.1	PV177273.1	PV177273.1	PV229928.1	AF128253	AY839144	KJ690838	KY407574	MT788903	KJ690838		AM849065			OR709793	AM236196		AB723063.1	EU296486	AY839144		AY839144
	AY839145	AB723064.1	AY839145	PV229927.1	PV177272.1	PV177272.1	PV229927.1	AF149061	AY839145	KJ690839	KY407575	MT788902	KJ690839		AM849066			OR709792	AM236197		AB723064.1	EU296487	AY839145		AY839145
	AY839146	AB723065.1	AY839146	PV229926.1	PV177271.1	PV177271.1	PV229926.1	AF149062	AY839146	KJ690840	KY407576	MT788901	KJ690840		AM849067			OR709791	AM236198		AB723065.1	EU296488	AY839146		AY839146
	AY842860	AB723066.1	AY842860	PV229925.1	PV177270.1	PV177270.1	PV229925.1	AF149063	AY842860	KJ690841	KY407577	MT788900	KJ690841		AM849068			OR709790	AM236199		AB723066.1	EU296489	AY842860		AY842860
	AY842861	AB723067.1	AY842861	PV229924.1	PV177269.1	PV177269.1	PV229924.1	AF149064	AY842861	KJ690845	KY407578	MT788899	KJ690845		AM849069			OR709789	AM236200		AB723067.1	EU296490	AY842861		AY842861
	AY842862	AB723068.1	AY842862	PV229923.1	PV151350.1	PV151350.1	PV229923.1	AF149065	AY842862	KJ690846	KY407579	MT788898	KJ690846		AM849070			OR709788	AM236201		AB723068.1	EU296491	AY842862		AY842862
	AY842863	AB723069.1	AY842863	PV229922.1	PV151349.1	PV151349.1	PV229922.1	AF149066	AY842863	KJ690847	KY407580	MT788897	KJ690847		AM849071			OR709787	AM236202		AB723069.1	EU296492	AY842863		AY842863
	AY842864	AB723070.1	AY842864	PV229921.1	PV151348.1	PV151348.1	PV229921.1	AF171231	AY842864	KJ700872	KY425710	MT788896	KJ700872		AM849072			OR709786	AM236203		AB723070.1	EU296493	AY842864		AY842864
	AY842865	AB723071.1	AY842865	PV229920.1	PV151347.1	PV151347.1	PV229920.1	AF171232	AY842865	KJ700873	KY426134	MT788895	KJ700873		AM849073			OR709785	AM236204		AB723071.1	KP765764	AY842865		AY842865
	AY842866	AB723072.1	AY842866	PV229919.1	PV151346.1	PV151346.1	PV229919.1	AF171233	AY842866	KJ713277	KY426448	MT788894	KJ713277		AM849074			OR709784	AM236205		AB723072.1	KP756697	AY842866		AY842866
	AY842867	AB723073.1	AY842867	PV229918.1	PV151345.1	PV151345.1	PV229918.1	AF171234	AY842867	KJ713292	KY426449	MT788893	KJ713292		AM849075			OR709783	AM236206		AB723073.1	KP756698	AY842867		AY842867
	AY842868	AB723074.1	AY842868	PV229917.1	PV151344.1	PV151344.1	PV229917.1	AF172289	AY842868	KJ722421	KY426450	MT788892	KJ722421		AM849076			OR709782	AM236207		AB723074.1	KP756699	AY842868		AY842868
	AY846750	AB723075.1	AY846750	PV229916.1	PV151343.1	PV151343.1	PV229916.1	AF172972	AY846750	KJ731833	KY426451	MT788891	KJ731833		AM849077			OR709781	AM236208		AB723075.1	KP872502	AY846750		AY846750
	AY846751	AB723076.1	AY846751	PV229915.1	PV151342.1	PV151342.1	PV229915.1	AF172973	AY846751	KJ731834	KY426452	MT788890	KJ731834		AM849078			OR709780	AM236209		AB723076.1	KT149797	AY846751		AY846751
	AY846833	AB723077.1	AY846833	PV229914.1	PV151341.1	PV151341.1	PV229914.1	AF172974	AY846833	KJ731835	KY426453	MT788889	KJ731835		AM849079			OR709779	AM236210		AB723077.1	KT149798	AY846833		AY846833
	AY846835	AB723078.1	AY846835	PV229913.1	PV151340.1	PV151340.1	PV229913.1	AF172975	AY846835	KJ731836	KY426454	MT788888	KJ731836		AM849080			OR709778	AM236211		AB723078.1	KT341044	AY846835		AY846835
	AY851295	AB723079.1	AY851295	PV229912.1	PV151339.1	PV151339.1	PV229912.1	AF172976	AY851295	KJ731837	KY426455	MT788887	KJ731837		AM849081			OR709777	AM236212		AB723079.1	KT341045	AY851295		AY851295
	AY856346	AB723080.1	AY856346	PV229911.1	PV151338.1	PV151338.1	PV229911.1	AF172977	AY856346	KJ731838	KY426456	MT788886	KJ731838		AM849082			OR709776	AM236213		AB723080.1	KT341046	AY856346		AY856346
	AY856347	AB723081.1	AY856347	PV229910.1	PV151337.1	PV151337.1	PV229910.1	AF172978	AY856347	KJ731839	KY426740	MT788885	KJ731839		AM849083			OR709775	AM236214		AB723081.1	KT341047	AY856347		AY856347
	AY856348	AB723082.1	AY856348	PV229909.1	PV151336.1	PV151336.1	PV229909.1	AF172979	AY856348	KJ731840	KY426741	MT788884	KJ731840		AM849084			OR709774	AM236215		AB723082.1	KT341048	AY856348		AY856348
	AY856349	AB723083.1	AY856349	PV229908.1	PV151335.1	PV151335.1	PV229908.1	AF172980	AY856349	KJ731841	KY426742	MT788883	KJ731841		AM849085			OR709773	AM236216		AB723083.1	KJ933692	AY856349		AY856349
	AY921572	AB723084.1	AY921572	PV229907.1	PV151334.1	PV151334.1	PV229907.1	AF172981	AY921572	KJ731842	KY426743	MT788882	KJ731842		AM849086			OR709772	AM236217		AB723084.1	KR185351	AY921572		AY921572
	AY939836	AB723085.1	AY939836	PV229906.1	PV151333.1	PV151333.1	PV229906.1	AF172982	AY939836	KJ731843	KY426744	MT788881	KJ731843		AM849087			OR709771	AM236218		AB723085.1	KJ466106	AY939836		AY939836
	AY942737	AB723086.1	AY942737	PV229905.1	PV151332.1	PV151332.1	PV229905.1	AF172983	AY942737	KJ731844	KY426745	MT788880	KJ731844		AM849088			OR709770	AM236219		AB723086.1	KT119347	AY942737		AY942737
	AY942738	AB723087.1	AY942738	PV229904.1	PV151331.1	PV151331.1	PV229904.1	AF172984	AY942738	KJ731845	KY426746	MT788879	KJ731845		AM849089			OR709769	AM236220		AB723087.1	KR868711	AY942738		AY942738
	AY942739	AB723088.1	AY942739	PV229903.1	PV151330.1	PV151330.1	PV229903.1	AF172985	AY942739	KJ731846	KY426747	MT788878	KJ731846		AM849090			OR709768	AM260960		AB723088.1	KC879042	AY942739		AY942739
	AY942740	AB723089.1	AY942740	PV229902.1	PV151329.1	PV151329.1	PV229902.1	AF179431	AY942740	KJ731847	KY426748	MT788877	KJ731847		AM849091			OR709767	AM260961		AB723089.1	KC879043	AY942740		AY942740
	AY942741	AB723090.1	AY942741	PV229901.1	PV151328.1	PV151328.1	PV229901.1	AF179432	AY942741	KJ731848	KY426749	MT788876	KJ731848		AM849092			OR709766	AM260962		AB723090.1	KC879044	AY942741		AY942741
	AY942742	AB723091.1	AY942742	PV229900.1	PV151327.1	PV151327.1	PV229900.1	AF179433	AY942742	KJ755835	KY429103	MT788875	KJ755835		AM849093			OR709765	AM260963		AB723091.1	KC879045	AY942742		AY942742
	AY942743	AB723092.1	AY942743	PV229899.1	PV151326.1	PV151326.1	PV229899.1	AF179435	AY942743	KJ755865	KY441452	MT788874	KJ755865		AM849094			OR709764	AM260964		AB723092.1	KC879046	AY942743		AY942743
	AY942744	AB723093.1	AY942744	PV229898.1	PV151325.1	PV151325.1	PV229898.1	AF179438	AY942744	KJ767562	KY441453	MT788873	KJ767562		AM849095			OR709763	AM260965		AB723093.1	KC879047	AY942744		AY942744
	AY942745	AB723094.1	AY942745	PV229897.1	PV151324.1	PV151324.1	PV229897.1	AF179439	AY942745	KJ767563	KY441454	MT788872	KJ767563		AM850904			OR709762	AM260966		AB723094.1	KC879048	AY942745		AY942745
	AY942746	AB723095.1	AY942746	PV229896.1	PV151323.1	PV151323.1	PV229896.1	AF179441	AY942746	KJ767564	KY441455	MT788871	KJ767564		AM850905			OR709761	AM260967		AB723095.1	KC879049	AY942746		AY942746
	AY942747	AB723096.1	AY942747	PV229895.1	PV151322.1	PV151322.1	PV229895.1	AF185947	AY942747	KJ767565	KY441456	MT788870	KJ767565		AM850906			OR709760	AM260968		AB723096.1	KC879050	AY942747		AY942747
	AY942748	AB723097.1	AY942748	PV229894.1	PV151321.1	PV151321.1	PV229894.1	AF185948	AY942748	KJ767567	KY441457	MT788869	KJ767567		AY026870			OR709759	AM260969		AB723097.1	KC879051	AY942748		AY942748
	AY942749	AB723098.1	AY942749	PV229893.1	PV151320.1	PV151320.1	PV229893.1	AF185949	AY942749	KJ767569	KY464987	MT788868	KJ767569		AY026871			OR709758	AM260970		AB723098.1	KC879052	AY942749		AY942749
	AY942750	AB723099.1	AY942750	PV229892.1	PV151319.1	PV151319.1	PV229892.1	AF185950	AY942750	KJ767570	KY464988	MT788867	KJ767570		AY026872			OR709757	AM262512		AB723099.1	KC879053	AY942750		AY942750
	AY942751	AB723100.1	AY942751	PV229891.1	PV151318.1	PV151318.1	PV229891.1	AF185951	AY942751	KJ767571	KY464990	MT788866	KJ767571		AY026873			OR709756	AM262513		AB723100.1	KC879054	AY942751		AY942751
	AY942752	AB723101.1	AY942752	PV229890.1	PV151317.1	PV151317.1	PV229890.1	AF185952	AY942752	KJ767572	KY464991	MT788865	KJ767572		AY026874			OR709755	AM262514		AB723101.1	KC879055	AY942752		AY942752
	AY945840	AB723102.1	AY945840	PV229889.1	PV151316.1	PV151316.1	PV229889.1	AF193512	AY945840	KJ769091	KY464992	MT788864	KJ769091		AY026875			OR709754	AM262515		AB723102.1	KC879056	AY945840		AY945840
	AY954694	AB723103.1	AY954694	PV229888.1	PV151315.1	PV151315.1	PV229888.1	AF193513	AY954694	KJ769092	KY494419	MT788863	KJ769092		AY026876			OR709753	AM262516		AB723103.1	KC879057	AY954694		AY954694
	CQ873215	AB723104.1	CQ873215	PV229887.1	PV151314.1	PV151314.1	PV229887.1	AF212300	CQ873215	KJ769093	KY494420	MT788862	KJ769093		AY026877			OR709752	AM262517		AB723104.1	KC879058	CQ873215		CQ873215
	CQ903029	AB723105.1	CQ903029	PV229886.1	PV151313.1	PV151313.1	PV229886.1	AF212301	CQ903029	KJ769095	KY494421	MT788861	KJ769095		AY026878			OR709751	AM262518		AB723105.1	KC879059	CQ903029		CQ903029
	CQ918615	AB723106.1	CQ918615	PV229885.1	PV151312.1	PV151312.1	PV229885.1	AF218821	CQ918615	KJ769097	KY494422	MT788860	KJ769097		AY026879			OR709750	AM262519		AB723106.1	KC879060	CQ918615		CQ918615
	CS050820	AB723107.1	CS050820	PV229884.1	PV151311.1	PV151311.1	PV229884.1	AF218822	CS050820	KJ769098	KY494423	MT788859	KJ769098		AY026880			OR709749	AM262520		AB723107.1	KC879061	CS050820		CS050820
	CS050840	AB723108.1	CS050840	PV229883.1	PV151310.1	PV151310.1	PV229883.1	AF243439	CS050840	KJ780732	KY494424	MT788858	KJ780732		AY026881			OR709748	AM262521		AB723108.1	KC879062	CS050840		CS050840
	CS050861	AB723109.1	CS050861	PV229882.1	PV151309.1	PV151309.1	PV229882.1	AF243440	CS050861	KJ780733	KY494425	MT788857	KJ780733		AY026882			OR709747	AX081495		AB723109.1	KC879063	CS050861		CS050861
	CS050882	AB723110.1	CS050882	PV229881.1	PV151308.1	PV151308.1	PV229881.1	AF243441	CS050882	KJ780735	KY508063	MT788856	KJ780735		AY026883			OR709746	AX787168		AB723110.1	KC879064	CS050882		CS050882
	CS074546	AB723111.1	CS074546	PV229880.1	PV151307.1	PV151307.1	PV229880.1	AF243442	CS074546	KJ780736	KY508064	MT788855	KJ780736		AY026884			OR709745	AX787169		AB723111.1	KC879065	CS074546		CS074546
	CS074549	AB723112.1	CS074549	PV229879.1	PV151306.1	PV151306.1	PV229879.1	AF243443	CS074549	KJ780737	KY508065	MT788854	KJ780737		AY026885			OR709744	AX787170		AB723112.1	KC879066	CS074549		CS074549
	CS074552	AB723113.1	CS074552	PV229878.1	PV151305.1	PV151305.1	PV229878.1	AF243444	CS074552	KJ780738	KY508066	MT788853	KJ780738		AY026886			OR709743	AX787171		AB723113.1	KC879067	CS074552		CS074552
	DD218815	AB723114.1	DD218815	PV229877.1	PV151304.1	PV151304.1	PV229877.1	AF243445	DD218815	KJ780739	KY511542	MT788852	KJ780739		AY026887			OR709742	AX787172		AB723114.1	KC879068	DD218815		DD218815
	DD281712	AB723115.1	DD281712	PV229876.1	PV151303.1	PV151303.1	PV229876.1	AF243446	DD281712	KJ780740	KY511543	MT788851	KJ780740		AY026888			OR709741	AX787173		AB723115.1	KC879069	DD281712		DD281712
	DD441260	AB723116.1	DD441260	PV229875.1	PV151302.1	PV151302.1	PV229875.1	AF243447	DD441260	KJ780790	KY593135	MT788850	KJ780790		AY026889			OR727717	AX794200		AB723116.1	KC879070	DD441260		DD441260
	DD450524	AB723117.1	DD450524	PV229874.1	PV151301.1	PV151301.1	PV229874.1	AF243448	DD450524	KJ780791	KY593136	MT788849	KJ780791		AY026890			OR727716	AY007235		AB723117.1	KC879071	DD450524		DD450524
	DI248163	AB723118.1	DI248163	PV229873.1	PV151300.1	PV151300.1	PV229873.1	AF243449	DI248163	KJ780792	KY593137	MT788848	KJ780792		AY026891			OR727715	AY024337		AB723118.1	KC879072	DI248163		DI248163
	DI248164	AB723119.1	DI248164	PV229872.1	PV151299.1	PV151299.1	PV229872.1	AF243450	DI248164	KJ780793	KY593138	MT788847	KJ780793		AY026892			OR727714	AY027540		AB723119.1	KC879073	DI248164		DI248164
	DI248165	AB723120.1	DI248165	PV229871.1	PV151298.1	PV151298.1	PV229871.1	AF243451	DI248165	KJ811563	KY593139	MT788846	KJ811563		AY026893			OR727713	AY027541		AB723120.1	KC879074	DI248165		DI248165
	DJ011593	AB723121.1	DJ011593	PV229870.1	PV151297.1	PV151297.1	PV229870.1	AF243452	DJ011593	KJ811565	KY593140	MT788845	KJ811565		AY026894			OR727712	AY028295		AB723121.1	KC879075	DJ011593		DJ011593
	DJ011613	AB723122.1	DJ011613	PV229869.1	PV151296.1	PV151296.1	PV229869.1	AF243453	DJ011613	KJ832081	KY593141	MT788844	KJ832081		AY994533			OR727711	AY028296		AB723122.1	KC879076	DJ011613		DJ011613
	DJ011634	AB723123.1	DJ011634	PV229868.1	PV151295.1	PV151295.1	PV229868.1	AF243454	DJ011634	KJ834003	KY593142	MT788843	KJ834003		AY994534			OR727710	AY038997		AB723123.1	KC879077	DJ011634		DJ011634
	DJ011655	AB723124.1	DJ011655	PV229867.1	PV151294.1	PV151294.1	PV229867.1	AF243455	DJ011655	KJ834004	KY593143	MT788842	KJ834004		DQ190375			OR727709	AY038998		AB723124.1	KC879078	DJ011655		DJ011655
	DM463554	AB723125.1	DM463554	PV229866.1	PV151293.1	PV151293.1	PV229866.1	AF243456	DM463554	KJ834008	KY610312	MT788841	KJ834008		DQ190376			OR727708	AY043218		AB723125.1	KC879079	DM463554		DM463554
	DM463555	AB723126.1	DM463555	PV229865.1	PV151292.1	PV151292.1	PV229865.1	AF243457	DM463555	KJ834009	KY610316	MT788840	KJ834009		DQ190377			OR727707	AY043219		AB723126.1	KC879080	DM463555		DM463555
	DM463556	AB723127.1	DM463556	PV229864.1	PV151291.1	PV151291.1	PV229864.1	AF243458	DM463556	KJ834010	KY610317	MT788839	KJ834010		DQ190378			OR727706	AY043220		AB723127.1	KC879081	DM463556		DM463556
	DM463559	AB723128.1	DM463559	PV229863.1	PV151290.1	PV151290.1	PV229863.1	AF243459	DM463559	KJ888424	KY614140	MT788838	KJ888424		DQ190379			OR727705	AY043221		AB723128.1	KC879082	DM463559		DM463559
	DM463560	AB723129.1	DM463560	PV229862.1	PV151289.1	PV151289.1	PV229862.1	AF243460	DM463560	KJ888425	KY630114	MT788837	KJ888425		DQ190380			OR727704	AY043312		AB723129.1	KC879083	DM463560		DM463560
	DM463561	AB723130.1	DM463561	PV229861.1	PV151288.1	PV151288.1	PV229861.1	AF243461	DM463561	KJ888426	KY630115	MT788836	KJ888426		DQ190381			OR727703	AY043313		AB723130.1	KT001209	DM463561		DM463561
	DM463562	AB723131.1	DM463562	PV229860.1	PV151287.1	PV151287.1	PV229860.1	AF243462	DM463562	KJ888427	KY630116	MT788835	KJ888427		DQ190382			OR727702	AY043315		AB723131.1	KT001210	DM463562		DM463562
	DM463563	AB723132.1	DM463563	PV229859.1	PV151286.1	PV151286.1	PV229859.1	AF243463	DM463563	KJ921612	KY630117	MT788834	KJ921612		DQ190383			OR727701	AY044184		AB723132.1	KT224718	DM463563		DM463563
	DM463564	AB723133.1	DM463564	PV229858.1	PV151285.1	PV151285.1	PV229858.1	AF243464	DM463564	KJ923183	KY630118	MT788833	KJ923183		DQ190384			OR727700	AY044185		AB723133.1	KT224719	DM463564		DM463564
	DM463565	AB723134.1	DM463565	PV229857.1	PV151284.1	PV151284.1	PV229857.1	AF243465	DM463565	KJ923184	KY630119	MT788832	KJ923184		DQ190385			OR727699	AY044186		AB723134.1	KT224720	DM463565		DM463565
	DM463566	AB723135.1	DM463566	PV229856.1	PV151283.1	PV151283.1	PV229856.1	AF243466	DM463566	KJ923185	KY630120	MT788831	KJ923185		DQ190386			OR727698	AY091551		AB723135.1	KT224721	DM463566		DM463566
	DM463567	AB723136.1	DM463567	PV229855.1	PV151282.1	PV151282.1	PV229855.1	AF243467	DM463567	KJ923186	KY630121	MT788830	KJ923186		DQ190387			OR727697	AY091552		AB723136.1	KT224722	DM463567		DM463567
	DM463568	AB723137.1	DM463568	PV229854.1	PV151281.1	PV151281.1	PV229854.1	AF243468	DM463568	KJ923188	KY630122	MT788829	KJ923188		DQ190388			OR727696	AY101766		AB723137.1	KT224723	DM463568		DM463568
	DM465901	AB723138.1	DM465901	PV229853.1	PV151280.1	PV151280.1	PV229853.1	AF243469	DM465901	KJ923189	KY630123	MT788828	KJ923189		DQ190389			OR727695	AY113182		AB723138.1	KT224724	DM465901		DM465901
	DM465902	AB723139.1	DM465902	PV229852.1	PV151279.1	PV151279.1	PV229852.1	AF243470	DM465902	KJ934642	KY630124	MT788827	KJ934642		DQ190390			OR727694	AY113183		AB723139.1	KT224725	DM465902		DM465902
	DM465903	AB723140.1	DM465903	PV229851.1	PV151278.1	PV151278.1	PV229851.1	AF243471	DM465903	KJ934643	KY630125	MT788826	KJ934643		DQ190391			OR727693	AY114287		AB723140.1	KT224726	DM465903		DM465903
	DM465904	AB723141.1	DM465904	PV229850.1	PV151277.1	PV151277.1	PV229850.1	AF243472	DM465904	KJ934644	KY630126	MT788825	KJ934644		DQ190392			OR727692	AY114288		AB723141.1	KT224727	DM465904		DM465904
	DM465907	AB723142.1	DM465907	PV229849.1	PV151276.1	PV151276.1	PV229849.1	AF243473	DM465907	KJ934645	KY630127	MT788824	KJ934645		DQ190393			OR727691	AY121091		AB723142.1	KT224728	DM465907		DM465907
	DM465908	AB723143.1	DM465908	PV229848.1	PV151275.1	PV151275.1	PV229848.1	AF243851	DM465908	KJ955452	KY630128	MT788823	KJ955452		DQ190394			OR727690	AY121092		AB723143.1	KT224729	DM465908		DM465908
	DM465909	AB723144.1	DM465909	PV229847.1	PV151274.1	PV151274.1	PV229847.1	AF243852	DM465909	KJ955454	KY630129	MT788822	KJ955454		DQ190395			OR727689	AY121093		AB723144.1	KT224730	DM465909		DM465909
	DM465910	AB723145.1	DM465910	PV229846.1	PV151273.1	PV151273.1	PV229846.1	AF247195	DM465910	KJ961712	KY646168	MT788821	KJ961712		DQ190396			OR727688	AY135205		AB723145.1	KT224731	DM465910		DM465910
	DM465911	AB723146.1	DM465911	PV229845.1	PV151272.1	PV151272.1	PV229845.1	AF247196	DM465911	KJ961713	KY646169	MT788820	KJ961713		DQ190397			OR727687	AY167729		AB723146.1	KT224732	DM465911		DM465911
	DM465912	AB723147.1	DM465912	PV229844.1	PV151271.1	PV151271.1	PV229844.1	AF247197	DM465912	KM017098	KY646170	MT788819	KM017098		DQ190398			OR727686	AY167730		AB723147.1	KT266736	DM465912		DM465912
	DM465913	AB723148.1	DM465913	PV229843.1	PV151270.1	PV151270.1	PV229843.1	AF247198	DM465913	KM017099	KY646171	MT788818	KM017099		DQ190399			OR727685	AY167731		AB723148.1	KT266737	DM465913		DM465913
	DM465914	AB723149.1	DM465914	PV229842.1	PV151269.1	PV151269.1	PV229842.1	AF247199	DM465914	KM017100	KY646172	MT788817	KM017100		DQ190400			OR727684	AY180958		AB723149.1	KT266738	DM465914		DM465914
	DM465915	AB723150.1	DM465915	PV229841.1	PV151268.1	PV151268.1	PV229841.1	AF247200	DM465915	KM017101	KY646175	MT788816	KM017101		DQ190401			OR727683	AY189157		AB723150.1	KT266739	DM465915		DM465915
	DM465916	AB723151.1	DM465916	PV229840.1	PV151267.1	PV151267.1	PV229840.1	AF247201	DM465916	KM017106	KY646176	MT788815	KM017106		DQ190402			OR727682	AY217750		AB723151.1	KT266740	DM465916		DM465916
	DQ001334	AB723152.1	DQ001334	PV229839.1	PV151266.1	PV151266.1	PV229839.1	AF247202	DQ001334	KM034913	KY646177	MT788814	KM034913		DQ190403			OR727681	AY227799		AB723152.1	KT266741	DQ001334		DQ001334
	DQ001335	AB723153.1	DQ001335	PV229838.1	PV151265.1	PV151265.1	PV229838.1	AF247203	DQ001335	KM034914	KY646178	MT788813	KM034914		DQ190404			OR727680	AY227800		AB723153.1	KT266742	DQ001335		DQ001335
	DQ001336	AB723154.1	DQ001336	PV229837.1	PV151264.1	PV151264.1	PV229837.1	AF263840	DQ001336	KM044248	KY646179	MT788812	KM044248		DQ400386			OR727679	AY227801		AB723154.1	KT266743	DQ001336		DQ001336
	DQ001337	AB723155.1	DQ001337	PV229836.1	PV151263.1	PV151263.1	PV229836.1	AF263841	DQ001337	KM044250	KY646180	MT788811	KM044250		DQ400387			OR727678	AY227802		AB723155.1	KT266744	DQ001337		DQ001337
	DQ001338	AB723156.1	DQ001338	PV229835.1	PV151262.1	PV151262.1	PV229835.1	AF263842	DQ001338	KM044251	KY646181	MT788810	KM044251		DQ400388			OR727677	AY237817		AB723156.1	KT266745	DQ001338		DQ001338
	DQ001339	AB723157.1	DQ001339	PV229834.1	PV151261.1	PV151261.1	PV229834.1	AF263843	DQ001339	KM051406	KY646182	MT788809	KM051406		DQ400389			OR727676	AY251816		AB723157.1	KT266746	DQ001339		DQ001339
	DQ001340	AB723158.1	DQ001340	PV229833.1	PV151260.1	PV151260.1	PV229833.1	AF263844	DQ001340	KM051407	KY646183	MT788808	KM051407		DQ400390			OR727675	AY251817		AB723158.1	KT266747	DQ001340		DQ001340
	DQ001341	AB723159.1	DQ001341	PV229832.1	PV151259.1	PV151259.1	PV229832.1	AF263845	DQ001341	KM051409	KY646184	MT788807	KM051409		DQ400391			OR727674	AY257060		AB723159.1	KT266748	DQ001341		DQ001341
	DQ001342	AB723160.1	DQ001342	PV229831.1	PV151258.1	PV151258.1	PV229831.1	AF263846	DQ001342	KM051412	KY646185	MT788806	KM051412		DQ400392			OR727673	AY257061		AB723160.1	KT266749	DQ001342		DQ001342
	DQ007017	AB723161.1	DQ007017	PV229830.1	PV151257.1	PV151257.1	PV229830.1	AF263847	DQ007017	KM073915	KY646186	MT788805	KM073915		DQ400393			OR727672	AY257062		AB723161.1	KT266750	DQ007017		DQ007017
	DQ059618	AB723162.1	DQ059618	PV229829.1	PV151256.1	PV151256.1	PV229829.1	AF263848	DQ059618	KM099431	KY646187	MT788804	KM099431		DQ400394			OR727671	AY257063		AB723162.1	KT266751	DQ059618		DQ059618
	DQ059619	AB723163.1	DQ059619	PV229828.1	PV151255.1	PV151255.1	PV229828.1	AF263849	DQ059619	KM099433	KY646188	MT788803	KM099433		DQ400395			OR727670	AY257064		AB723163.1	KT266752	DQ059619		DQ059619
	DQ059620	AB723164.1	DQ059620	PV229827.1	PV151254.1	PV151254.1	PV229827.1	AF263850	DQ059620	KM099434	KY646189	MT788802	KM099434		DQ400396			OR727669	AY257065		AB723164.1	KT266753	DQ059620		DQ059620
	DQ059621	AB723165.1	DQ059621	PV229826.1	PV151253.1	PV151253.1	PV229826.1	AF263851	DQ059621	KM099435	KY656565	MT788801	KM099435		DQ400397			OR727668	AY257066		AB723165.1	KT266754	DQ059621		DQ059621
	DQ059622	AB723166.1	DQ059622	PV229825.1	PV151252.1	PV151252.1	PV229825.1	AF263852	DQ059622	KM099436	KY656566	MT788800	KM099436		EF031458			OR727667	AY257067		AB723166.1	KT266755	DQ059622		DQ059622
	DQ059623	AB723167.1	DQ059623	PV229824.1	PV151251.1	PV151251.1	PV229824.1	AF263853	DQ059623	KM104674	KY656567	MT788799	KM104674		EF031459			OR727666	AY257068		AB723167.1	KT266756	DQ059623		DQ059623
	DQ064801	AB723168.1	DQ064801	PV229823.1	PV151250.1	PV151250.1	PV229823.1	AF263854	DQ064801	KM104675	KY656568	MT788798	KM104675		EF031460			OR727665	AY273193		AB723168.1	KT266757	DQ064801		DQ064801
	DQ064802	AB723169.1	DQ064802	PV229822.1	PV151249.1	PV151249.1	PV229822.1	AF263855	DQ064802	KM191162	KY656569	MT788797	KM191162		EF031461			OR727664	AY277632		AB723169.1	KJ747371	DQ064802		DQ064802
	DQ064803	AB723170.1	DQ064803	PV229821.1	PV151248.1	PV151248.1	PV229821.1	AF263856	DQ064803	KM191165	KY656594	MT788796	KM191165		EF031462			OR727663	AY277721		AB723170.1	KJ747372	DQ064803		DQ064803
	DQ064804	AB723171.1	DQ064804	PV229820.1	PV151247.1	PV151247.1	PV229820.1	AF263857	DQ064804	KM191166	KY656595	MT788795	KM191166		EF031463			OR727662	AY278110		AB723171.1	KT362740	DQ064804		DQ064804
	DQ064805	AB723172.1	DQ064805	PV229819.1	PV151246.1	PV151246.1	PV229819.1	AF263858	DQ064805	KM191167	KY671247	MT788794	KM191167		EF490999			OR727661	AY278246		AB723172.1	KT387217	DQ064805		DQ064805
	DQ064806	AB723173.1	DQ064806	PV229818.1	PV151245.1	PV151245.1	PV229818.1	AF263859	DQ064806	KM191168	KY671248	MT788793	KM191168		EU105460			OR727660	AY279533		AB723173.1	KT387218	DQ064806		DQ064806
	DQ064807	AB723174.1	DQ064807	PV229817.1	PV151244.1	PV151244.1	PV229817.1	AF263860	DQ064807	KM201403	KY671249	MT788792	KM201403		EU105461			OR727659	AY296742		AB723174.1	KT387219	DQ064807		DQ064807
	DQ064808	AB723175.1	DQ064808	PV229816.1	PV151243.1	PV151243.1	PV229816.1	AF263861	DQ064808	KM213608	KY671250	MT788791	KM213608		EU105462			OR727658	AY296744		AB723175.1	KT387220	DQ064808		DQ064808
	DQ064809	AB723176.1	DQ064809	PV229815.1	PV151242.1	PV151242.1	PV229815.1	AF263862	DQ064809	KM213609	KY678416	MT788790	KM213609		EU105463			OR727657	AY296745		AB723176.1	KT387221	DQ064809		DQ064809
	DQ064810	AB723177.1	DQ064810	PV229814.1	PV151241.1	PV151241.1	PV229814.1	AF263863	DQ064810	KM213610	KY678421	MT788789	KM213610		EU105464			OR727656	AY296746		AB723177.1	KT387222	DQ064810		DQ064810
	DQ064811	AB723178.1	DQ064811	PV229813.1	PV151240.1	PV151240.1	PV229813.1	AF263864	DQ064811	KM213611	KY678422	MT788788	KM213611		EU105465			OR727655	AY302742		AB723178.1	KT429760	DQ064811		DQ064811
	DQ064812	AB723179.1	DQ064812	PV229812.1	PV151239.1	PV151239.1	PV229812.1	AF263865	DQ064812	KM213612	KY678431	MT788787	KM213612		EU105466			OR727654	AY302743		AB723179.1	KT429761	DQ064812		DQ064812
	DQ064813	AB723180.1	DQ064813	PV229811.1	PV151238.1	PV151238.1	PV229811.1	AF263866	DQ064813	KM213613	KY679873	MT788786	KM213613		EU105467			OR727653	AY302744		AB723180.1	KT429762	DQ064813		DQ064813
	DQ064814	AB723181.1	DQ064814	PV229810.1	PV151237.1	PV151237.1	PV229810.1	AF263867	DQ064814	KM213614	KY679874	MT788785	KM213614		EU107813			OR727652	AY302745		AB723181.1	KT429763	DQ064814		DQ064814
	DQ064815	AB723182.1	DQ064815	PV229809.1	PV151236.1	PV151236.1	PV229809.1	AF263868	DQ064815	KM213615	KY679875	MT788784	KM213615		EU107814			OR727651	AY302746		AB723182.1	KT429764	DQ064815		DQ064815
	DQ068701	AB723183.1	DQ068701	PV229808.1	PV151235.1	PV151235.1	PV229808.1	AF263869	DQ068701	KM213616	KY679877	MT788783	KM213616		EU107815			OR727650	AY302747		AB723183.1	KT429765	DQ068701		DQ068701
	DQ069317	AB723184.1	DQ069317	PV229807.1	PV151234.1	PV151234.1	PV229807.1	AF263870	DQ069317	KM226334	KY679878	MT788782	KM226334		EU107816			OR727649	AY302748		AB723184.1	KT429766	DQ069317		DQ069317
	DQ069318	AB723185.1	DQ069318	PV229806.1	PV151233.1	PV151233.1	PV229806.1	AF263871	DQ069318	KM226335	KY679879	MT788781	KM226335		EU107817			OR727648	AY302749		AB723185.1	KT429767	DQ069318		DQ069318
	DQ070836	AB723186.1	DQ070836	PV229805.1	PV151232.1	PV151232.1	PV229805.1	AF263872	DQ070836	KM226336	KY679880	MT788780	KM226336		EU109766			OR727647	AY319302		AB723186.1	KT429768	DQ070836		DQ070836
	DQ070837	AB723187.1	DQ070837	PV229804.1	PV151231.1	PV151231.1	PV229804.1	AF263873	DQ070837	KM283201	KY679881	MT788779	KM283201		EU109767			OR727646	AY319651		AB723187.1	KT429769	DQ070837		DQ070837
	DQ070838	AB723188.1	DQ070838	PV229803.1	PV151230.1	PV151230.1	PV229803.1	AF263874	DQ070838	KM283202	KY679882	MT788778	KM283202		EU109768			OR727645	AY325727		AB723188.1	KT429770	DQ070838		DQ070838
	DQ070839	AB723189.1	DQ070839	PV229802.1	PV151229.1	PV151229.1	PV229802.1	AF263875	DQ070839	KM283209	KY679899	MT788777	KM283209		EU109769			OR727644	AY325728		AB723189.1	KT429771	DQ070839		DQ070839
	DQ070840	AB723190.1	DQ070840	PV229801.1	PV151228.1	PV151228.1	PV229801.1	AF263876	DQ070840	KM283211	KY679900	MT788776	KM283211		EU109770			OR727643	AY325729		AB723190.1	KT429772	DQ070840		DQ070840
	DQ072273	AB723191.1	DQ072273	PV229800.1	PV151227.1	PV151227.1	PV229800.1	AF263877	DQ072273	KM283212	KY679901	MT788775	KM283212		EU109771			OR727642	AY325730		AB723191.1	KT429773	DQ072273		DQ072273
	DQ072274	AB723192.1	DQ072274	PV229799.1	PV151226.1	PV151226.1	PV229799.1	AF263878	DQ072274	KM283217	KY682105	MT788774	KM283217		EU109772			OR727641	AY325731		AB723192.1	KT429774	DQ072274		DQ072274
	DQ075323	AB723193.1	DQ075323	PV229798.1	PV151225.1	PV151225.1	PV229798.1	AF263879	DQ075323	KM283218	KY688370	MT788773	KM283218		EU109773			OR727640	AY325732		AB723193.1	KT429775	DQ075323		DQ075323
	DQ075324	AB723194.1	DQ075324	PV229797.1	PV151224.1	PV151224.1	PV229797.1	AF263880	DQ075324	KM283219	KY688371	MT788772	KM283219		EU117222			OR727639	AY325733		AB723194.1	KT429776	DQ075324		DQ075324
	DQ084440	AB723195.1	DQ084440	PV229796.1	PV151223.1	PV151223.1	PV229796.1	AF263881	DQ084440	KM283220	KY706359	MT788771	KM283220		EU117223			OR727638	AY325734		AB723195.1	KT429777	DQ084440		DQ084440
	DQ099734	AB723196.1	DQ099734	PV229795.1	PV151222.1	PV151222.1	PV229795.1	AF263882	DQ099734	KM283222	KY774430	MT788770	KM283222		EU117224			OR727637	AY325735		AB723196.1	KT429778	DQ099734		DQ099734
	DQ144422	AB723197.1	DQ144422	PV229794.1	PV151221.1	PV151221.1	PV229794.1	AF263883	DQ144422	KM283223	KY774431	MT788769	KM283223		EU117225			OR727636	AY326960		AB723197.1	KT429779	DQ144422		DQ144422
	DQ157446	AB723198.1	DQ157446	PV229793.1	PV151220.1	PV151220.1	PV229793.1	AF263884	DQ157446	KM349382	KY774432	MT788768	KM349382		EU117226			OR727635	AY338732		AB723198.1	KT588922	DQ157446		DQ157446
	DQ160004	AB723199.1	DQ160004	PV229792.1	PV151219.1	PV151219.1	PV229792.1	AF263885	DQ160004	KM349387	KY801698	MT788767	KM349387		EU117227			PP818853	AY342356		AB723199.1	KT588923	DQ160004		DQ160004
	DQ167128	AB723200.1	DQ167128	PV229791.1	PV151218.1	PV151218.1	PV229791.1	AF263886	DQ167128	KM349390	KY801700	MT788766	KM349390		EU117228			PP464871	AY342357		AB723200.1	KT792860	DQ167128		DQ167128
	DQ167129	AB723201.1	DQ167129	PV229790.1	PV151217.1	PV151217.1	PV229790.1	AF263887	DQ167129	KM349391	KY801701	MT788765	KM349391		EU117229			PP464870	AY363965		AB723201.1	KT792861	DQ167129		DQ167129
	DQ167130	AB723202.1	DQ167130	PV229789.1	PV151216.1	PV151216.1	PV229789.1	AF263888	DQ167130	KM349395	KY801702	MT788764	KM349395		EU117230			PP464869	AY363966		AB723202.1	KT792862	DQ167130		DQ167130
	DQ167131	AB723203.1	DQ167131	PV229788.1	PV151215.1	PV151215.1	PV229788.1	AF263889	DQ167131	KM349397	KY828594	MT788763	KM349397		EU117231			PP464868	AY363967		AB723203.1	KT792863	DQ167131		DQ167131
	DQ167132	AB723204.1	DQ167132	PV229787.1	PV151214.1	PV151214.1	PV229787.1	AF263890	DQ167132	KM349398	KY828595	MT788762	KM349398		EU117232			PP464867	AY363968		AB723204.1	KT792864	DQ167132		DQ167132
	DQ167133	AB723205.1	DQ167133	PV229786.1	PV151213.1	PV151213.1	PV229786.1	AF263891	DQ167133	KM349401	KY855403	MT788761	KM349401		EU363803			PP464866	AY392047		AB723205.1	KT792865	DQ167133		DQ167133
	DQ167134	AB723206.1	DQ167134	PV229785.1	PV151212.1	PV151212.1	PV229785.1	AF263892	DQ167134	KM349404	KY855404	MT788760	KM349404		EU597246			7OZR_N	AY392048		AB723206.1	KT792866	DQ167134		DQ167134
	DQ167135	AB723207.1	DQ167135	PV229784.1	PV151211.1	PV151211.1	PV229784.1	AF263893	DQ167135	KM349405	KY855405	MT788759	KM349405		EU597247			PE271664	AY392049		AB723207.1	KT792867	DQ167135		DQ167135
	DQ167136	AB723208.1	DQ167136	PV229783.1	PV151210.1	PV151210.1	PV229783.1	AF263894	DQ167136	KM388990	KY855406	MT788758	KM388990		EU597248			OQ990823	AY392050		AB723208.1	KT792868	DQ167136		DQ167136
	DQ167137	AB723209.1	DQ167137	PV229782.1	PV151209.1	PV151209.1	PV229782.1	AF263895	DQ167137	KM502585	KY855407	MT788757	KM502585		EU597249			OQ990822	AY392051		AB723209.1	KP793921	DQ167137		DQ167137
	DQ167138	AB723210.1	DQ167138	PV229781.1	PV151208.1	PV151208.1	PV229781.1	AF263896	DQ167138	KM555155	KY855408	MT788756	KM555155		EU597250			PP236791	AY392052		AB723210.1	KT717958	DQ167138		DQ167138
	DQ167139	AB723211.1	DQ167139	PV229780.1	PV151207.1	PV151207.1	PV229780.1	AF263897	DQ167139	KM555158	KY855409	MT788755	KM555158		EU597251			PP236790	AY392053		AB723211.1	JN941238	DQ167139		DQ167139
	DQ167140	AB723212.1	DQ167140	PV229779.1	PV151206.1	PV151206.1	PV229779.1	AF263898	DQ167140	KM555162	KY855410	MT788754	KM555162		EU597252			PP236789	AY392054		AB723212.1	JN941239	DQ167140		DQ167140
	DQ167141	AB723213.1	DQ167141	PV229778.1	PV151205.1	PV151205.1	PV229778.1	AF263899	DQ167141	KM555163	KY865421	MT788753	KM555163		EU597253			PP236788	AY392055		AB723213.1	KP711845	DQ167141		DQ167141
	DQ167142	AB723214.1	DQ167142	PV229777.1	PV151204.1	PV151204.1	PV229777.1	AF263900	DQ167142	KM555166	KY865424	MT788752	KM555166		EU597254			PP058440	AY392056		AB723214.1	KP711846	DQ167142		DQ167142
	DQ167143	AB723215.1	DQ167143	PV229776.1	PV151203.1	PV151203.1	PV229776.1	AF263901	DQ167143	KM581239	KY865425	MT788751	KM581239		EU597255			PP058439	AY392057		AB723215.1	KP711847	DQ167143		DQ167143
	DQ167144	AB723216.1	DQ167144	PV229775.1	PV151202.1	PV151202.1	PV229775.1	AF263902	DQ167144	KM581240	KY865426	MT788750	KM581240		EU597256			PP058438	AY392058		AB723216.1	KP711848	DQ167144		DQ167144
	DQ167145	AB723217.1	DQ167145	PV229774.1	PV151201.1	PV151201.1	PV229774.1	AF263903	DQ167145	KM581241	KY865427	MT788749	KM581241		EU597257			PP058437	AY392059		AB723217.1	KP711849	DQ167145		DQ167145
	DQ167146	AB723218.1	DQ167146	PV229773.1	PV151200.1	PV151200.1	PV229773.1	AF263904	DQ167146	KM581242	KY865428	MT788748	KM581242		EU597258			PP058436	AY392060		AB723218.1	KP711850	DQ167146		DQ167146
	DQ167147	AB723219.1	DQ167147	PV229772.1	PV151199.1	PV151199.1	PV229772.1	AF263905	DQ167147	KM581243	KY865429	MT788747	KM581243		EU597259			PP058435	AY392061		AB723219.1	KU030831	DQ167147		DQ167147
	DQ167148	AB723220.1	DQ167148	PV229771.1	PV151198.1	PV151198.1	PV229771.1	AF263906	DQ167148	KM581244	KY865430	MT788746	KM581244		EU597260			PP058434	AY392062		AB723220.1	KU030832	DQ167148		DQ167148
	DQ167149	AB723221.1	DQ167149	PV229770.1	PV151197.1	PV151197.1	PV229770.1	AF263907	DQ167149	KM581245	KY865431	MT788745	KM581245		EU597261			PP058433	AY392063		AB723221.1	KU030833	DQ167149		DQ167149
	DQ167150	AB723222.1	DQ167150	PV229769.1	PV151196.1	PV151196.1	PV229769.1	AF263908	DQ167150	KM581246	KY865432	MT788744	KM581246		EU597262			OR975344	AY392064		AB723222.1	KU162860	DQ167150		DQ167150
	DQ167151	AB723223.1	DQ167151	PV229768.1	PV151195.1	PV151195.1	PV229768.1	AF263909	DQ167151	KM581247	KY865433	MT788743	KM581247		EU597263			OR975343	AY392065		AB723223.1	KU196803	DQ167151		DQ167151
	DQ167152	AB723224.1	DQ167152	PV229767.1	PV151194.1	PV151194.1	PV229767.1	AF266286	DQ167152	KM581248	KY865434	MT788742	KM581248		EU597264			OR975342	AY392066		AB723224.1	KU196804	DQ167152		DQ167152
	DQ230830	AB723225.1	DQ230830	PV229766.1	PV151193.1	PV151193.1	PV229766.1	AF266287	DQ230830	KM581249	KY865435	MT788741	KM581249		EU597265			OR975341	AY392067		AB723225.1	KU196805	DQ230830		DQ230830
	DQ230831	AB723226.1	DQ230831	PV229765.1	PV151192.1	PV151192.1	PV229765.1	AF266288	DQ230831	KM581250	KY865436	MT788740	KM581250		EU746659			OR975340	AY392068		AB723226.1	KU196806	DQ230831		DQ230831
	DQ230832	AB723227.1	DQ230832	PV229764.1	PV151191.1	PV151191.1	PV229764.1	AF266289	DQ230832	KM581251	KY865437	MT788739	KM581251		EU925390			OR975339	AY392069		AB723227.1	KU196807	DQ230832		DQ230832
	DQ230833	AB723228.1	DQ230833	PV229763.1	PV151190.1	PV151190.1	PV229763.1	AF266290	DQ230833	KM586148	KY880977	MT788738	KM586148		EU925391			OR975338	AY392070		AB723228.1	KU196808	DQ230833		DQ230833
	DQ230834	AB723229.1	DQ230834	PV229762.1	PV151189.1	PV151189.1	PV229762.1	AF266291	DQ230834	KM586149	KY886011	MT788737	KM586149		EU925763			OR975337	AY392071		AB723229.1	KU196809	DQ230834		DQ230834
	DQ230835	AB723230.1	DQ230835	PV229761.1	PV151188.1	PV151188.1	PV229761.1	AF276683	DQ230835	KM586152	KY888889	MT788736	KM586152		EU925764			OR975336	AY392072		AB723230.1	KU196810	DQ230835		DQ230835
	DQ287909	AB723231.1	DQ287909	PV229760.1	PV151187.1	PV151187.1	PV229760.1	AF277805	DQ287909	KM586154	KY928071	MT788735	KM586154		EU925765			OR975335	AY392073		AB723231.1	KU196811	DQ287909		DQ287909
	DQ287910	AB723232.1	DQ287910	PV229759.1	PV151186.1	PV151186.1	PV229759.1	AF280800	DQ287910	KM660699	KY928072	MT788734	KM660699		FJ031235			OR975334	AY392074		AB723232.1	KU196812	DQ287910		DQ287910
	DQ287911	AB723233.1	DQ287911	PV229758.1	PV151185.1	PV151185.1	PV229758.1	AF280801	DQ287911	KM670025	KY928073	MT788733	KM670025		FJ711072			OR975469	AY392075		AB723233.1	KU196813	DQ287911		DQ287911
	DQ287912	AB723234.1	DQ287912	PV229757.1	PV151184.1	PV151184.1	PV229757.1	AF280802	DQ287912	KM979455	KY928074	MT788732	KM979455		FJ711073			OR975468	AY392076		AB723234.1	KU196814	DQ287912		DQ287912
	DQ287913	AB723235.1	DQ287913	PV229756.1	PV151183.1	PV151183.1	PV229756.1	AF280803	DQ287913	KP202689	KY928075	MT788731	KP202689		FJ711074			OR888547	AY392077		AB723235.1	KU196815	DQ287913		DQ287913
	DQ287914	AB723236.1	DQ287914	PV229755.1	PV151182.1	PV151182.1	PV229755.1	AF280804	DQ287914	KP232929	KY928076	MT788730	KP232929		FJ711075			OR822030	AY392078		AB723236.1	KU598862	DQ287914		DQ287914
	DQ287915	AB723237.1	DQ287915	PV229754.1	PV151181.1	PV151181.1	PV229754.1	AF280805	DQ287915	KP232930	KY928077	MT788729	KP232930		FJ831440			OR822029	AY392079		AB723237.1	KU598863	DQ287915		DQ287915
	DQ287916	AB723238.1	DQ287916	PV229753.1	PV151180.1	PV151180.1	PV229753.1	AF280806	DQ287916	KP232931	KY928078	MT788728	KP232931		FJ831441			OR822028	AY392080		AB723238.1	KU598864	DQ287916		DQ287916
	DQ287917	AB723239.1	DQ287917	PV229752.1	PV151179.1	PV151179.1	PV229752.1	AF280807	DQ287917	KP232932	KY928079	MT788727	KP232932		FJ848879			OR822027	AY392081		AB723239.1	KU598865	DQ287917		DQ287917
	DQ288927	AB723240.1	DQ288927	PV229751.1	PV151178.1	PV151178.1	PV229751.1	AF311785	DQ288927	KP232933	KY928083	MT788726	KP232933		FJ848880			OR529433	AY392082		AB723240.1	KU598866	DQ288927		DQ288927
	DQ294723	AB723241.1	DQ294723	PV229750.1	PV151177.1	PV151177.1	PV229750.1	AF311786	DQ294723	KP232934	KY928084	MT788725	KP232934		FJ873373			OR529432	AY392083		AB723241.1	KU598867	DQ294723		DQ294723
	DQ352147	AB723242.1	DQ352147	PV229749.1	PV151176.1	PV151176.1	PV229749.1	AF311787	DQ352147	KP232935	KY928085	MT788724	KP232935		FJ904783			OR413939	AY392084		AB723242.1	KU598868	DQ352147		DQ352147
	DQ352148	AB723243.1	DQ352148	PV229748.1	PV151175.1	PV151175.1	PV229748.1	AF311788	DQ352148	KP232936	KY928086	MT788723	KP232936		FJ904784			OR413938	AY392085		AB723243.1	KU598869	DQ352148		DQ352148
	DQ352149	AB723244.1	DQ352149	PV229747.1	PV151174.1	PV151174.1	PV229747.1	AF311789	DQ352149	KP232937	KY928087	MT788722	KP232937		FJ904785			OR413937	AY392086		AB723244.1	KU983518	DQ352149		DQ352149
	DQ352150	AB723245.1	DQ352150	PV229746.1	PV151173.1	PV151173.1	PV229746.1	AF311790	DQ352150	KP232938	KY928279	MT788721	KP232938		FN663607			OR413936	AY425677		AB723245.1	KU983519	DQ352150		DQ352150
	DQ352151	AB723246.1	DQ352151	PV229745.1	PV151172.1	PV151172.1	PV229745.1	AF311791	DQ352151	KP232939	LC015752	MT788720	KP232939		FN663608			OR413935	AY425678		AB723246.1	KU983520	DQ352151		DQ352151
	DQ352152	AB723247.1	DQ352152	PV229744.1	PV151171.1	PV151171.1	PV229744.1	AF311792	DQ352152	KP232940	LC144620	MT788719	KP232940		FN663609			OR413934	AY425679		AB723247.1	KU983521	DQ352152		DQ352152
	DQ352153	AB723248.1	DQ352153	PV229743.1	PV151170.1	PV151170.1	PV229743.1	AF311793	DQ352153	KP232941	LC153710	MT788718	KP232941		FN663610			OR413933	AY425680		AB723248.1	KU983522	DQ352153		DQ352153
	DQ352154	AB723249.1	DQ352154	PV229742.1	PV151169.1	PV151169.1	PV229742.1	AF311794	DQ352154	KP232942	LC172262	MT788717	KP232942		FN663611			OR243339	AY425681		AB723249.1	KU983523	DQ352154		DQ352154
	DQ352155	AB723250.1	DQ352155	PV229741.1	PV151168.1	PV151168.1	PV229741.1	AF311795	DQ352155	KP232943	LC190478	MT788716	KP232943		FN663612			OR243338	AY425682		AB723250.1	KU983524	DQ352155		DQ352155
	DQ352156	AB723251.1	DQ352156	PV229740.1	PV151167.1	PV151167.1	PV229740.1	AF311796	DQ352156	KP232944	LC190483	MT788715	KP232944		FN663613			OR243337	AY425683		AB723251.1	KU983525	DQ352156		DQ352156
	DQ355923	AB723252.1	DQ355923	PV229739.1	PV151166.1	PV151166.1	PV229739.1	AF311797	DQ355923	KP232945	LC190485	MT788714	KP232945		FN663614			OR243336	AY425684		AB723252.1	KU983526	DQ355923		DQ355923
	DQ355924	AB723253.1	DQ355924	PV229738.1	PV151165.1	PV151165.1	PV229738.1	AF311798	DQ355924	KP232946	LC190728	MT788713	KP232946		FN663615			OQ555726	AY425685		AB723253.1	KU983527	DQ355924		DQ355924
	DQ355995	AB723254.1	DQ355995	PV229737.1	PV151164.1	PV151164.1	PV229737.1	AF311799	DQ355995	KP232947	LC190729	MT788712	KP232947		FN663616			OQ408151	AY425686		AB723254.1	KU983528	DQ355995		DQ355995
	DQ377138	AB723255.1	DQ377138	PV229736.1	PV151163.1	PV151163.1	PV229736.1	AF311800	DQ377138	KP232948	LC190935	MT788711	KP232948		FN663617			OQ408150	AY425687		AB723255.1	KU983529	DQ377138		DQ377138
	DQ377139	AB723256.1	DQ377139	PV229735.1	PV151162.1	PV151162.1	PV229735.1	AF311801	DQ377139	KP232949	LC190936	MT788710	KP232949		FN668702			OR124842	AY425688		AB723256.1	KU983530	DQ377139		DQ377139
	DQ377140	AB723257.1	DQ377140	PV229734.1	PV151161.1	PV151161.1	PV229734.1	AF311802	DQ377140	KP232950	LC194910	MT788709	KP232950		FN668703			OR124841	AY425689		AB723257.1	KU983531	DQ377140		DQ377140
	DQ377141	AB723258.1	DQ377141	PV229733.1	PV151160.1	PV151160.1	PV229733.1	AF311803	DQ377141	KP232951	LC194911	MT788708	KP232951		FN668704			OR124840	AY425690		AB723258.1	KU983532	DQ377141		DQ377141
	DQ386091	AB723259.1	DQ386091	PV229732.1	PV151159.1	PV151159.1	PV229732.1	AF311804	DQ386091	KP232952	LC210640	MT788707	KP232952		FN668705			OR124839	AY425691		AB723259.1	KU983533	DQ386091		DQ386091
	DQ386092	AB723260.1	DQ386092	PV229731.1	PV151158.1	PV151158.1	PV229731.1	AF311805	DQ386092	KP232953	LC210809	MT788706	KP232953		FN668706			OR124838	AY425692		AB723260.1	KU983534	DQ386092		DQ386092
	DQ386093	AB723261.1	DQ386093	PV229730.1	PV151157.1	PV151157.1	PV229730.1	AF311806	DQ386093	KP232954	LC212959	MW896836	KP232954		FN668707			PE078729	AY425693		AB723261.1	KU983535	DQ386093		DQ386093
	DQ386094	AB723262.1	DQ386094	PV229729.1	PV151156.1	PV151156.1	PV229729.1	AF311807	DQ386094	KP232955	LC212960	MW896835	KP232955		FN668708			PE078727	AY425694		AB723262.1	KU983536	DQ386094		DQ386094
	DQ386095	AB723263.1	DQ386095	PV229728.1	PV151155.1	PV151155.1	PV229728.1	AF311808	DQ386095	KP232956	LC212961	MW896834	KP232956		FN668709			OR077098	AY425695		AB723263.1	KU983537	DQ386095		DQ386095
	DQ386096	AB723264.1	DQ386096	PV229727.1	PV151154.1	PV151154.1	PV229727.1	AF311809	DQ386096	KP232957	LC212962	MW896833	KP232957		FN668710			OQ107183	AY425696		AB723264.1	KU983538	DQ386096		DQ386096
	DQ386097	AB723265.1	DQ386097	PV229726.1	PV151153.1	PV151153.1	PV229726.1	AF311810	DQ386097	KP232958	LC212963	MW896832	KP232958		FN985102			OQ107182	AY425697		AB723265.1	KU983539	DQ386097		DQ386097
	DQ386098	AB723266.1	DQ386098	PV229725.1	PV151152.1	PV151152.1	PV229725.1	AF311811	DQ386098	KP297806	LC212964	MW896831	KP297806		FN985103			OQ107181	AY425698		AB723266.1	KU983540	DQ386098		DQ386098
	DQ386099	AB723267.1	DQ386099	PV229724.1	PV151151.1	PV151151.1	PV229724.1	AF311812	DQ386099	KP310499	LC219527	MW896830	KP310499		FN985104			OQ107180	AY425699		AB723267.1	KU983541	DQ386099		DQ386099
	DQ386100	AB723268.1	DQ386100	PV229723.1	PV151150.1	PV151150.1	PV229723.1	AF311813	DQ386100	KP329569	LC229797	MW896829	KP329569		FN985105			OQ107179	AY425700		AB723268.1	KU983542	DQ386100		DQ386100
	DQ386101	AB723269.1	DQ386101	PV229722.1	PV151149.1	PV151149.1	PV229722.1	AF311814	DQ386101	KP329570	LC229799	MW896828	KP329570		FN985106			OQ107178	AY425701		AB723269.1	KU983543	DQ386101		DQ386101
	DQ386102	AB723270.1	DQ386102	PV229721.1	PV151148.1	PV151148.1	PV229721.1	AF311815	DQ386102	KP329571	LC257986	MW896826	KP329571		FN985107			OQ107177	AY425702		AB723270.1	KU983544	DQ386102		DQ386102
	DQ386103	AB723271.1	DQ386103	PV229720.1	PV151147.1	PV151147.1	PV229720.1	AF311816	DQ386103	KP329572	LC258566	MW896825	KP329572		FN985108			OQ107176	AY425703		AB723271.1	KU983545	DQ386103		DQ386103
	DQ386104	AB723272.1	DQ386104	PV229719.1	PV151146.1	PV151146.1	PV229719.1	AF311817	DQ386104	KP335205	LC306670	MW896824	KP335205		FN985109			OQ107175	AY425704		AB723272.1	KU983546	DQ386104		DQ386104
	DQ386105	AB723273.1	DQ386105	PV229718.1	PV151145.1	PV151145.1	PV229718.1	AF311818	DQ386105	KP335206	LC306671	MW896822	KP335206		FN985110			OQ107174	AY425705		AB723273.1	KU983547	DQ386105		DQ386105
	DQ400359	AB723274.1	DQ400359	PV229717.1	PV151144.1	PV151144.1	PV229717.1	AF311819	DQ400359	KP670376	LC306672	MW896821	KP670376		FN985111			OQ107173	AY425706		AB723274.1	KU983548	DQ400359		DQ400359
	DQ401286	AB723275.1	DQ401286	PV229716.1	PV151143.1	PV151143.1	PV229716.1	AF353621	DQ401286	KP670377	LC306673	MW896820	KP670377		FN985112			OQ107172	AY427818		AB723275.1	KU983549	DQ401286		DQ401286
	DQ402364	AB723276.1	DQ402364	PV229715.1	PV151142.1	PV151142.1	PV229715.1	AF353622	DQ402364	KP670379	LC306674	MW896819	KP670379		FN985113			OQ107171	AY427819		AB723276.1	KU983550	DQ402364		DQ402364
	DQ402365	AB723277.1	DQ402365	PV229714.1	PV151141.1	PV151141.1	PV229714.1	AF384221	DQ402365	KP670380	LC306675	MW896818	KP670380		FN985114			OQ107170	AY514485		AB723277.1	KU983551	DQ402365		DQ402365
	DQ431199	AB723278.1	DQ431199	PV229713.1	PV151140.1	PV151140.1	PV229713.1	AF384222	DQ431199	KP670381	LC306676	MW896817	KP670381		FN985115			OQ107169	AY544776		AB723278.1	KU983552	DQ431199		DQ431199
	DQ448273	AB723279.1	DQ448273	PV229712.1	PV151139.1	PV151139.1	PV229712.1	AF384223	DQ448273	KP670383	LC311245	MW896816	KP670383		FN985116			OQ107168	AY544777		AB723279.1	KU983553	DQ448273		DQ448273
	DQ448274	AB723280.1	DQ448274	PV229711.1	PV151138.1	PV151138.1	PV229711.1	AF384224	DQ448274	KP670384	LC311246	MW896815	KP670384		FN985117			OQ107167	AY544778		AB723280.1	KU983554	DQ448274		DQ448274
	DQ448275	AB723281.1	DQ448275	PV229710.1	PV151137.1	PV151137.1	PV229710.1	AF384225	DQ448275	KP670385	LC311247	MW896814	KP670385		FN985118			OQ107166	AY560833		AB723281.1	KU983555	DQ448275		DQ448275
	DQ448276	AB723282.1	DQ448276	PV229709.1	PV151136.1	PV151136.1	PV229709.1	AF384226	DQ448276	KP670386	LC311248	MW896813	KP670386		FN985119			OQ107165	AY560918		AB723282.1	KU983556	DQ448276		DQ448276
	DQ448277	AB723283.1	DQ448277	PV229708.1	PV151135.1	PV151135.1	PV229708.1	AF384227	DQ448277	KP670387	LC311249	MW896811	KP670387		FN985120			OQ107164	AY561711		AB723283.1	KU983557	DQ448277		DQ448277
	DQ449048	AB723284.1	DQ449048	PV229707.1	PV151134.1	PV151134.1	PV229707.1	AF384228	DQ449048	KP670389	LC311250	MW896810	KP670389		FN985121			OQ107163	AY561712		AB723284.1	KU983558	DQ449048		DQ449048
	DQ449049	AB723285.1	DQ449049	PV229706.1	PV151133.1	PV151133.1	PV229706.1	AF384229	DQ449049	KP670392	LC311251	MW896809	KP670392		FN985122			OQ107162	AY561713		AB723285.1	KU983559	DQ449049		DQ449049
	DQ449050	AB723286.1	DQ449050	PV229705.1	PV151132.1	PV151132.1	PV229705.1	AF384230	DQ449050	KP670393	LC311252	MW896808	KP670393		FN985123			OQ107161	AY561714		AB723286.1	KU983560	DQ449050		DQ449050
	DQ449051	AB723287.1	DQ449051	PV229704.1	PV151131.1	PV151131.1	PV229704.1	AF384231	DQ449051	KP670394	LC311253	MW896807	KP670394		FN985124			OQ107160	AY561715		AB723287.1	KU983561	DQ449051		DQ449051
	DQ449052	AB723288.1	DQ449052	PV229703.1	PV151130.1	PV151130.1	PV229703.1	AF384232	DQ449052	KP677284	LC311254	MW896806	KP677284		FN985125			OQ107159	AY561716		AB723288.1	KU983562	DQ449052		DQ449052
	DQ449053	AB723289.1	DQ449053	PV229702.1	PV151129.1	PV151129.1	PV229702.1	AF384233	DQ449053	KP677285	LC311255	MW896805	KP677285		FN985126			OQ107158	AY561717		AB723289.1	KU983563	DQ449053		DQ449053
	DQ449054	AB723290.1	DQ449054	PV229701.1	PV151128.1	PV151128.1	PV229701.1	AF384234	DQ449054	KP677286	LC311256	MW896804	KP677286		FN985127			OQ107157	AY561718		AB723290.1	KU983564	DQ449054		DQ449054
	DQ449055	AB723291.1	DQ449055	PV229700.1	PV151127.1	PV151127.1	PV229700.1	AF384235	DQ449055	KP692923	LC311257	MW896803	KP692923		FN985128			OQ107156	AY561719		AB723291.1	KU983565	DQ449055		DQ449055
	DQ449056	AB723292.1	DQ449056	PV229699.1	PV151126.1	PV151126.1	PV229699.1	AF384236	DQ449056	KP692924	LC311258	MW896802	KP692924		FN985129			OQ107155	AY561720		AB723292.1	KU983566	DQ449056		DQ449056
	DQ449057	AB723293.1	DQ449057	PV229698.1	PV151125.1	PV151125.1	PV229698.1	AF384237	DQ449057	KP696718	LC311259	MW896801	KP696718		FN985130			OQ107154	AY561721		AB723293.1	KU983567	DQ449057		DQ449057
	DQ449058	AB723294.1	DQ449058	PV229697.1	PV151124.1	PV151124.1	PV229697.1	AF384238	DQ449058	KP696719	LC311260	MW896800	KP696719		FN985131			OQ107153	AY561722		AB723294.1	KU521343	DQ449058		DQ449058
	DQ449059	AB723295.1	DQ449059	PV229696.1	PV151123.1	PV151123.1	PV229696.1	AF384239	DQ449059	KP696720	LC311261	MW896799	KP696720		FN985132			OQ107152	AY561723		AB723295.1	KU521344	DQ449059		DQ449059
	DQ449060	AB723296.1	DQ449060	PV229695.1	PV151122.1	PV151122.1	PV229695.1	AF384240	DQ449060	KP696721	LC311262	MW896798	KP696721		FN985133			OQ107151	AY561724		AB723296.1	KU521345	DQ449060		DQ449060
	DQ449061	AB723297.1	DQ449061	PV229694.1	PV151121.1	PV151121.1	PV229694.1	AF384241	DQ449061	KP696722	LC311263	MW896797	KP696722		FN985134			OQ107150	AY561725		AB723297.1	KU521346	DQ449061		DQ449061
	DQ449062	AB723298.1	DQ449062	PV229693.1	PV151120.1	PV151120.1	PV229693.1	AF384242	DQ449062	KP696723	LC311264	MW896796	KP696723		FN985135			OQ107149	AY561726		AB723298.1	KU552082	DQ449062		DQ449062
	DQ449063	AB723299.1	DQ449063	PV229692.1	PV151119.1	PV151119.1	PV229692.1	AF384243	DQ449063	KP696724	LC311265	MW896795	KP696724		FN985136			OQ107148	AY561727		AB723299.1	KU552083	DQ449063		DQ449063
	DQ449064	AB723300.1	DQ449064	PV229691.1	PV151118.1	PV151118.1	PV229691.1	AF399848	DQ449064	KP696725	LC311266	MW896793	KP696725		FN985137			OQ107147	AY561728		AB723300.1	KR265187	DQ449064		DQ449064
	DQ449065	AB723301.1	DQ449065	PV229690.1	PV151117.1	PV151117.1	PV229690.1	AF399849	DQ449065	KP696729	LC311267	MW896792	KP696729		FN985138			OQ107146	AY561729		AB723301.1	KR265188	DQ449065		DQ449065
	DQ449066	AB723302.1	DQ449066	PV229689.1	PV151116.1	PV151116.1	PV229689.1	AF399850	DQ449066	KP696731	LC311268	MW896791	KP696731		FN985139			OQ107145	AY561730		AB723302.1	KR265189	DQ449066		DQ449066
	DQ449067	AB723303.1	DQ449067	PV229688.1	PV151115.1	PV151115.1	PV229688.1	AF399851	DQ449067	KP704588	LC311269	MW896790	KP704588		FN985140			OQ107144	AY561731		AB723303.1	KR265190	DQ449067		DQ449067
	DQ449068	AB723304.1	DQ449068	PV229687.1	PV151114.1	PV151114.1	PV229687.1	AF410972	DQ449068	KP704589	LC311270	MW896789	KP704589		FN985141			OQ107143	AY561732		AB723304.1	KR265191	DQ449068		DQ449068
	DQ449628	AB723305.1	DQ449628	PV229686.1	PV151113.1	PV151113.1	PV229686.1	AF410973	DQ449628	KP704590	LC311271	MW896788	KP704590		FN985142			OQ107142	AY561733		AB723305.1	KR265192	DQ449628		DQ449628
	DQ458217	AB723306.1	DQ458217	PV229685.1	PV151112.1	PV151112.1	PV229685.1	AF410974	DQ458217	KP704591	LC311272	MW896787	KP704591		FN985143			OQ107141	AY561734		AB723306.1	KR265193	DQ458217		DQ458217
	DQ458218	AB723307.1	DQ458218	PV229684.1	PV151111.1	PV151111.1	PV229684.1	AF410975	DQ458218	KP704592	LC311273	MW896786	KP704592		FN985144			OQ107140	AY561735		AB723307.1	KR265194	DQ458218		DQ458218
	DQ459472	AB723308.1	DQ459472	PV229683.1	PV151110.1	PV151110.1	PV229683.1	AF410976	DQ459472	KP710607	LC311274	MW896785	KP710607		FN985145			OQ107139	AY561736		AB723308.1	KR265195	DQ459472		DQ459472
	DQ459473	AB723309.1	DQ459473	PV229682.1	PV151109.1	PV151109.1	PV229682.1	AF410977	DQ459473	KP710608	LC311275	MW896784	KP710608		FN985146			OQ107138	AY561737		AB723309.1	KR265196	DQ459473		DQ459473
	DQ459474	AB723310.1	DQ459474	PV229681.1	PV151108.1	PV151108.1	PV229681.1	AF410978	DQ459474	KP710609	LC311276	MW896783	KP710609		FN985147			OQ107137	AY561738		AB723310.1	KX024708	DQ459474		DQ459474
	DQ459475	AB723311.1	DQ459475	PV229680.1	PV151107.1	PV151107.1	PV229680.1	AF410979	DQ459475	KP710610	LC311277	MW896782	KP710610		FN985148			OQ107136	AY561739		AB723311.1	KX024709	DQ459475		DQ459475
	DQ459476	AB723312.1	DQ459476	PV229679.1	PV151106.1	PV151106.1	PV229679.1	AF410980	DQ459476	KP714333	LC311278	MW896781	KP714333		FN985149			OQ107135	AY561740		AB723312.1	KU341102	DQ459476		DQ459476
	DQ472165	AB723313.1	DQ472165	PV229678.1	PV151105.1	PV151105.1	PV229678.1	AF410981	DQ472165	KP714334	LC311279	MW896780	KP714334		FN985150			OQ107134	AY561741		AB723313.1	KU341103	DQ472165		DQ472165
	DQ472166	AB723314.1	DQ472166	PV229677.1	PV151104.1	PV151104.1	PV229677.1	AF410982	DQ472166	KP714335	LC311280	MW896779	KP714335		FN985151			OQ107133	AY561742		AB723314.1	KU341104	DQ472166		DQ472166
	DQ472167	AB723315.1	DQ472167	PV229676.1	PV151103.1	PV151103.1	PV229676.1	AF410983	DQ472167	KP714336	LC311281	MW896778	KP714336		FN985152			OQ107132	AY561743		AB723315.1	KU341105	DQ472167		DQ472167
	DQ472168	AB723316.1	DQ472168	PV229675.1	PV151102.1	PV151102.1	PV229675.1	AF410984	DQ472168	KP714337	LC311282	MW896777	KP714337		FN985153			OQ107131	AY561744		AB723316.1	DQ837215	DQ472168		DQ472168
	DQ473615	AB723317.1	DQ473615	PV229674.1	PV151101.1	PV151101.1	PV229674.1	AF410985	DQ473615	KP714338	LC311283	MW896776	KP714338		FN985154			OQ107130	AY561745		AB723317.1	DQ837216	DQ473615		DQ473615
	DQ480150	AB723318.1	DQ480150	PV229673.1	PV151100.1	PV151100.1	PV229673.1	AF410986	DQ480150	KP714339	LC311284	MW896775	KP714339		FN985155			OQ107129	AY561746		AB723318.1	DQ837217	DQ480150		DQ480150
	DQ480151	AB723319.1	DQ480151	PV229672.1	PV151099.1	PV151099.1	PV229672.1	AF410987	DQ480151	KP714340	LC311285	MW896774	KP714340		FN985156			OQ107128	AY561747		AB723319.1	DQ887333	DQ480151		DQ480151
	DQ480152	AB723320.1	DQ480152	PV229671.1	PV151098.1	PV151098.1	PV229671.1	AF410988	DQ480152	KP714341	LC311286	MW896772	KP714341		FN985157			OQ107127	AY561748		AB723320.1	EF077213	DQ480152		DQ480152
	DQ480153	AB723321.1	DQ480153	PV229670.1	PV151097.1	PV151097.1	PV229670.1	AF410989	DQ480153	KP714342	LC311287	MW896771	KP714342		FN985158			OQ107126	AY561749		AB723321.1	EF077214	DQ480153		DQ480153
	DQ480154	AB723322.1	DQ480154	PV229669.1	PV151096.1	PV151096.1	PV229669.1	AF410990	DQ480154	KP714343	LC311288	MW896770	KP714343		FN985159			OQ107125	AY561750		AB723322.1	EF077215	DQ480154		DQ480154
	DQ480155	AB723323.1	DQ480155	PV229668.1	PV151095.1	PV151095.1	PV229668.1	AF410991	DQ480155	KP714344	LC311289	MW896766	KP714344		FN985160			OQ107124	AY561751		AB723323.1	EF095750	DQ480155		DQ480155
	DQ480156	AB723324.1	DQ480156	PV229667.1	PV151094.1	PV151094.1	PV229667.1	AF410992	DQ480156	KP714345	LC311290	MW896765	KP714345		FN985161			OQ107123	AY561752		AB723324.1	EF197736	DQ480156		DQ480156
	DQ480157	AB723325.1	DQ480157	PV229666.1	PV151093.1	PV151093.1	PV229666.1	AF410993	DQ480157	KP714346	LC311291	MW896764	KP714346		FN985162			OQ107122	AY561753		AB723325.1	AM422846	DQ480157		DQ480157
	DQ487085	AB723326.1	DQ487085	PV229665.1	PV151092.1	PV151092.1	PV229665.1	AF410994	DQ487085	KP723186	LC311292	MW896763	KP723186		FR850160			OQ107121	AY561754		AB723326.1	AM422847	DQ487085		DQ487085
	DQ487086	AB723327.1	DQ487086	PV229664.1	PV151091.1	PV151091.1	PV229664.1	AF410995	DQ487086	KP723190	LC311293	MW896762	KP723190		FR850161			OQ107120	AY561755		AB723327.1	AM422848	DQ487086		DQ487086
	DQ490205	AB723328.1	DQ490205	PV229663.1	PV151090.1	PV151090.1	PV229663.1	AF410996	DQ490205	KP728902	LC311294	MW896761	KP728902		FR850162			OQ107119	AY561756		AB723328.1	AM422849	DQ490205		DQ490205
	DQ490206	AB723329.1	DQ490206	PV229662.1	PV151089.1	PV151089.1	PV229662.1	AF410997	DQ490206	KP728903	LC311295	MW896760	KP728903		FR850163			OQ107118	AY561757		AB723329.1	AM422850	DQ490206		DQ490206
	DQ490207	AB723330.1	DQ490207	PV229661.1	PV151088.1	PV151088.1	PV229661.1	AF410998	DQ490207	KP728904	LC311296	MW896759	KP728904		GQ260640			OQ107117	AY561758		AB723330.1	AM422851	DQ490207		DQ490207
	DQ490208	AB723331.1	DQ490208	PV229660.1	PV151087.1	PV151087.1	PV229660.1	AF410999	DQ490208	KP728905	LC311297	MW896758	KP728905		GQ260641			OQ107116	AY604546		AB723331.1	AM422852	DQ490208		DQ490208
	DQ490209	AB723332.1	DQ490209	PV229659.1	PV151086.1	PV151086.1	PV229659.1	AF411000	DQ490209	KP728906	LC311298	MW896757	KP728906		GQ260642			OQ107115	AY604547		AB723332.1	AM422853	DQ490209		DQ490209
	DQ490210	AB723333.1	DQ490210	PV229658.1	PV151085.1	PV151085.1	PV229658.1	AF411001	DQ490210	KP728907	LC311299	MW896756	KP728907		GQ260643			OQ107114	AY604548		AB723333.1	AM422854	DQ490210		DQ490210
	DQ490211	AB723334.1	DQ490211	PV229657.1	PV151084.1	PV151084.1	PV229657.1	AF411002	DQ490211	KP728908	LC311300	MW896755	KP728908		GQ260644			OQ107113	AY604549		AB723334.1	AM422855	DQ490211		DQ490211
	DQ490212	AB723335.1	DQ490212	PV229656.1	PV151083.1	PV151083.1	PV229656.1	AF411003	DQ490212	KP728909	LC311301	MW896754	KP728909		GQ260645			OQ107112	AY604550		AB723335.1	AM422856	DQ490212		DQ490212
	DQ490213	AB723336.1	DQ490213	PV229655.1	PV151082.1	PV151082.1	PV229655.1	AF411004	DQ490213	KP728910	LC311302	MW896753	KP728910		GQ260646			OQ107111	AY604551		AB723336.1	AM422857	DQ490213		DQ490213
	DQ490214	AB723337.1	DQ490214	PV229654.1	PV151081.1	PV151081.1	PV229654.1	AF411005	DQ490214	KP728911	LC311303	OK175769	KP728911		GQ260647			OQ107110	AY604552		AB723337.1	AM422858	DQ490214		DQ490214
	DQ490215	AB723338.1	DQ490215	PV229653.1	PV151080.1	PV151080.1	PV229653.1	AF417258	DQ490215	KP728912	LC311304	OK175768	KP728912		GQ260648			OQ107109	AY604553		AB723338.1	AM422859	DQ490215		DQ490215
	DQ490216	AB723339.1	DQ490216	PV229652.1	PV151079.1	PV151079.1	PV229652.1	AF417259	DQ490216	KP728913	LC311305	OK175767	KP728913		GQ260649			OQ107108	AY604554		AB723339.1	AM422860	DQ490216		DQ490216
	DQ490217	AB723340.1	DQ490217	PV229651.1	PV151078.1	PV151078.1	PV229651.1	AF417260	DQ490217	KP734118	LC311306	OK175766	KP734118		GQ260650			OQ107107	AY604555		AB723340.1	AM422861	DQ490217		DQ490217
	DQ490218	AB723341.1	DQ490218	PV229650.1	PV151077.1	PV151077.1	PV229650.1	AF417261	DQ490218	KP734119	LC311307	OK175765	KP734119		GQ260651			OQ107106	AY604556		AB723341.1	AM422862	DQ490218		DQ490218
	DQ490219	AB723342.1	DQ490219	PV229649.1	PV151076.1	PV151076.1	PV229649.1	AF417262	DQ490219	KP739908	LC329348	OK175764	KP739908		GQ260652			OQ107105	AY604557		AB723342.1	AM422863	DQ490219		DQ490219
	DQ490220	AB723343.1	DQ490220	PV229648.1	PV151075.1	PV151075.1	PV229648.1	AF417263	DQ490220	KP739909	LC378547	OK175763	KP739909		GQ260653			OQ107104	AY604558		AB723343.1	AM422864	DQ490220		DQ490220
	DQ490221	AB723344.1	DQ490221	PV229647.1	PV151074.1	PV151074.1	PV229647.1	AF417264	DQ490221	KP748464	LC382244	OK175762	KP748464		GQ260654			OQ107103	AY604559		AB723344.1	AM422865	DQ490221		DQ490221
	DQ492307	AB723345.1	DQ492307	PV229646.1	PV151073.1	PV151073.1	PV229646.1	AF417265	DQ492307	KP748465	LC384893	OK175761	KP748465		GQ260655			OQ107102	AY604560		AB723345.1	AM422866	DQ492307		DQ492307
	DQ492308	AB723346.1	DQ492308	PV229645.1	PV151072.1	PV151072.1	PV229645.1	AF417266	DQ492308	KP748466	LC384894	OK175760	KP748466		GQ260656			OQ107101	AY604561		AB723346.1	AM422867	DQ492308		DQ492308
	DQ492309	AB723347.1	DQ492309	PV229644.1	PV151071.1	PV151071.1	PV229644.1	AF417267	DQ492309	KP748467	LC384895	OK175759	KP748467		GQ260657			OQ107100	AY606314		AB723347.1	AM422868	DQ492309		DQ492309
	DQ492310	AB723348.1	DQ492310	PV229643.1	PV151070.1	PV151070.1	PV229643.1	AF417268	DQ492310	KP748468	LC388637	OK175758	KP748468		GQ260658			OQ107099	AY606315		AB723348.1	AM422869	DQ492310		DQ492310
	DQ492311	AB723349.1	DQ492311	PV229642.1	PV151069.1	PV151069.1	PV229642.1	AF417269	DQ492311	KP748469	LC425507	OK175757	KP748469		GQ260659			OQ107098	AY606316		AB723349.1	EF626624	DQ492311		DQ492311
	DQ492312	AB723350.1	DQ492312	PV229641.1	PV151068.1	PV151068.1	PV229641.1	AF417270	DQ492312	KP748471	LC426014	OK175756	KP748471		GQ260660			OQ107097	AY606317		AB723350.1	EF626625	DQ492312		DQ492312
	DQ494213	AB723351.1	DQ494213	PV229640.1	PV151067.1	PV151067.1	PV229640.1	AF417271	DQ494213	KP751359	LC426015	OK175755	KP751359		GQ260661			OQ869592	AY606318		AB723351.1	EF626626	DQ494213		DQ494213
	DQ515801	AB723352.1	DQ515801	PV229639.1	PV151066.1	PV151066.1	PV229639.1	AF419319	DQ515801	KP751362	LC426016	OK175754	KP751362		GQ260662			OQ102509	AY606319		AB723352.1	EF626627	DQ515801		DQ515801
	DQ515802	AB723353.1	DQ515802	PV229638.1	PV151065.1	PV151065.1	PV229638.1	AF427163	DQ515802	KP751368	LC459277	OK175753	KP751368		GQ260663			OQ102508	AY606320		AB723353.1	EF626628	DQ515802		DQ515802
	DQ646404	AB723354.1	DQ646404	PV229637.1	PV151064.1	PV151064.1	PV229637.1	AF427164	DQ646404	KP769792	LC460208	OK175752	KP769792		GQ260664			OQ102507	AY606321		AB723354.1	FJ240228	DQ646404		DQ646404
	DQ646405	AB723355.1	DQ646405	PV229636.1	PV151063.1	PV151063.1	PV229636.1	AF427165	DQ646405	KP769794	LC460209	OK175751	KP769794		GQ260665			OQ102506	AY606322		AB723355.1	FJ240229	DQ646405		DQ646405
	DQ646406	AB723356.1	DQ646406	PV229635.1	PV151062.1	PV151062.1	PV229635.1	AF427166	DQ646406	KP769795	LC460260	OK175750	KP769795		GQ260666			OQ102505	AY606323		AB723356.1	FJ416336	DQ646406		DQ646406
	DQ659352	AB723357.1	DQ659352	PV229634.1	PV151061.1	PV151061.1	PV229634.1	AF427167	DQ659352	KP769796	LC460261	OK175749	KP769796		GQ260667			OQ102504	AY606324		AB723357.1	FJ416337	DQ659352		DQ659352
	DQ659353	AB723358.1	DQ659353	PV229633.1	PV151060.1	PV151060.1	PV229633.1	AF427168	DQ659353	KP769797	LC460262	OK175748	KP769797		GQ260668			OQ102503	AY606325		AB723358.1	FJ416338	DQ659353		DQ659353
	DQ659354	AB723359.1	DQ659354	PV229632.1	PV151059.1	PV151059.1	PV229632.1	AF439431	DQ659354	KP769798	LC460480	OK175747	KP769798		GQ337691			OQ102502	AY606326		AB723359.1	FJ416339	DQ659354		DQ659354
	DQ659355	AB723360.1	DQ659355	PV229631.1	PV151058.1	PV151058.1	PV229631.1	AF440685	DQ659355	KP790245	LC460995	OK175746	KP790245		GQ337692			OQ102501	AY606327		AB723360.1	FJ605455	DQ659355		DQ659355
	DQ659356	AB723361.1	DQ659356	PV229630.1	PV151057.1	PV151057.1	PV229630.1	AF440686	DQ659356	KP790246	LC460996	OK175745	KP790246		GQ337693			OQ102500	AY606328		AB723361.1	FJ694842	DQ659356		DQ659356
	DQ659357	AB723362.1	DQ659357	PV229629.1	PV151056.1	PV151056.1	PV229629.1	AF440687	DQ659357	KP790247	LC462832	OK175744	KP790247		GQ337694			OQ102499	AY606329		AB723362.1	FJ694843	DQ659357		DQ659357
	DQ659358	AB723363.1	DQ659358	PV229628.1	PV151055.1	PV151055.1	PV229628.1	AF447182	DQ659358	KP790248	LC462833	OK175743	KP790248		GQ337695			OP939523	AY606330		AB723363.1	FJ694844	DQ659358		DQ659358
	DQ659359	AB723364.1	DQ659359	PV229627.1	PV151054.1	PV151054.1	PV229627.1	AF447183	DQ659359	KP793577	LC462834	OK175737	KP793577		GQ369953			OP918012	AY606331		AB723364.1	FJ694845	DQ659359		DQ659359
	DQ659360	AB723365.1	DQ659360	PV229626.1	PV151053.1	PV151053.1	PV229626.1	AF453430	DQ659360	KP793578	LC462836	OK175736	KP793578		GQ369954			OP918011	AY606332		AB723365.1	FJ694846	DQ659360		DQ659360
	DQ659361	AB723366.1	DQ659361	PV229625.1	PV151052.1	PV151052.1	PV229625.1	AF453431	DQ659361	KP793579	LC462837	OK175735	KP793579		GQ369955			OP918010	AY606333		AB723366.1	FJ694847	DQ659361		DQ659361
	DQ659362	AB723367.1	DQ659362	PV229624.1	PV151051.1	PV151051.1	PV229624.1	AF453432	DQ659362	KP793580	LC462840	OK175734	KP793580		GQ369956			OP918009	AY606334		AB723367.1	FJ694848	DQ659362		DQ659362
	DQ659363	AB723368.1	DQ659363	PV229623.1	PV151050.1	PV151050.1	PV229623.1	AF453433	DQ659363	KP793581	LC462842	OK175733	KP793581		GQ903686			OP918008	AY606335		AB723368.1	FJ694849	DQ659363		DQ659363
	DQ659364	AB723369.1	DQ659364	PV229622.1	PV151049.1	PV151049.1	PV229622.1	AF458648	DQ659364	KP793582	LC462845	MZ823445	KP793582		GQ903687			OP918007	AY606336		AB723369.1	FJ694850	DQ659364		DQ659364
	DQ659365	AB723370.1	DQ659365	PV229621.1	PV151048.1	PV151048.1	PV229621.1	AF458649	DQ659365	KP793583	LC462846	MZ817086	KP793583		GQ903688			OP918006	AY606337		AB723370.1	FJ694851	DQ659365		DQ659365
	DQ659366	AB723371.1	DQ659366	PV229620.1	PV151047.1	PV151047.1	PV229620.1	AF458650	DQ659366	KP793584	LC462847	OK271105	KP793584		GU138977			OP918005	AY641576		AB723371.1	FJ694852	DQ659366		DQ659366
	DQ664534	AB723372.1	DQ664534	PV229619.1	PV151046.1	PV151046.1	PV229619.1	AF458651	DQ664534	KP793585	LC462849	OK271104	KP793585		GU371644			OP918004	AY646283		AB723372.1	FJ694853	DQ664534		DQ664534
	DQ674739	AB723373.1	DQ674739	PV229618.1	PV151045.1	PV151045.1	PV229618.1	AF458652	DQ674739	KP793586	LC463038	OK271103	KP793586		GU371645			OP918003	AY692454		AB723373.1	FJ977577	DQ674739		DQ674739
	DQ679419	AB723374.1	DQ679419	PV229617.1	PV151044.1	PV151044.1	PV229617.1	AF458653	DQ679419	KP793587	LC463039	OK271102	KP793587		GU371646			OP918002	AY699231		AB723374.1	FJ977578	DQ679419		DQ679419
	DQ679420	AB723375.1	DQ679420	PV229616.1	PV151043.1	PV151043.1	PV229616.1	AF458654	DQ679420	KP793588	LC463040	OK271101	KP793588		GU371647			OP918001	AY699232		AB723375.1	FJ977579	DQ679420		DQ679420
	DQ830980	AB723376.1	DQ830980	PV229615.1	PV151042.1	PV151042.1	PV229615.1	AF458655	DQ830980	KP793589	LC463041	OK271100	KP793589		GU371648			OP918000	AY699233		AB723376.1	GQ214337	DQ830980		DQ830980
	DQ830981	AB723377.1	DQ830981	PV229614.1	PV151041.1	PV151041.1	PV229614.1	AF458656	DQ830981	KP793590	LC463042	OK271099	KP793590		GU371649			OP917999	AY699234		AB723377.1	GQ214338	DQ830981		DQ830981
	DQ834384	AB723378.1	DQ834384	PV229613.1	PV151040.1	PV151040.1	PV229613.1	AF458657	DQ834384	KP793591	LC463043	OK271098	KP793591		GU371650			OP917998	AY699235		AB723378.1	GQ214339	DQ834384		DQ834384
	DQ859267	AB723379.1	DQ859267	PV229612.1	PV151039.1	PV151039.1	PV229612.1	AF458658	DQ859267	KP793594	LC463044	OK271097	KP793594		GU371651			OP917997	AY699236		AB723379.1	GQ214340	DQ859267		DQ859267
	DQ859268	AB723380.1	DQ859268	PV229611.1	PV151038.1	PV151038.1	PV229611.1	AF458659	DQ859268	KP793595	LC463045	OK271096	KP793595		GU371652			OP917996	AY699237		AB723380.1	GQ214341	DQ859268		DQ859268
	DQ859269	AB723381.1	DQ859269	PV229610.1	PV151037.1	PV151037.1	PV229610.1	AF458660	DQ859269	KP793596	LC465147	OK271095	KP793596		GU371653			OP917995	AY702085		AB723381.1	GQ214342	DQ859269		DQ859269
	DQ859270	AB723382.1	DQ859270	PV229609.1	PV151036.1	PV151036.1	PV229609.1	AF462047	DQ859270	KP793597	LC465148	OK271094	KP793597		GU371654			OP917994	AY702970		AB723382.1	GQ214343	DQ859270		DQ859270
	DQ859271	AB723383.1	DQ859271	PV229608.1	PV151035.1	PV151035.1	PV229608.1	AF462048	DQ859271	KP793598	LC465997	OK271093	KP793598		GU371655			OP917993	AY702975		AB723383.1	GQ214344	DQ859271		DQ859271
	DQ859272	AB723384.1	DQ859272	PV229607.1	PV151034.1	PV151034.1	PV229607.1	AF462049	DQ859272	KP793599	LC465998	OK271092	KP793599		GU371656			OP917992	AY747109		AB723384.1	GQ214345	DQ859272		DQ859272
	DQ859273	AB723385.1	DQ859273	PV229606.1	PV151033.1	PV151033.1	PV229606.1	AF462050	DQ859273	KP793600	LC465999	OK271091	KP793600		GU371657			OP917991	AY761141		AB723385.1	GQ214346	DQ859273		DQ859273
	DQ859274	AB723386.1	DQ859274	PV229605.1	PV151032.1	PV151032.1	PV229605.1	AF462051	DQ859274	KP793601	LC466971	OK271090	KP793601		GU937495			OP917990	AY764368		AB723386.1	GQ214347	DQ859274		DQ859274
	DQ859275	AB723387.1	DQ859275	PV229604.1	PV151031.1	PV151031.1	PV229604.1	AF474924	DQ859275	KP793604	LC466972	OK271089	KP793604		GU937496			OP917989	AY769993		AB723387.1	GQ214348	DQ859275		DQ859275
	DQ901375	AB723388.1	DQ901375	PV229603.1	PV151030.1	PV151030.1	PV229603.1	AF474925	DQ901375	KP856706	LC466973	OK271088	KP856706		GU937497			OP917988	AY772944		AB723388.1	GQ214349	DQ901375		DQ901375
	DQ901376	AB723389.1	DQ901376	PV229602.1	PV151029.1	PV151029.1	PV229602.1	AF474926	DQ901376	KP856707	LC466974	OK271087	KP856707		GU937498			OP917987	AY775260		AB723389.1	GQ214350	DQ901376		DQ901376
	DQ901377	AB723390.1	DQ901377	PV229601.1	PV151028.1	PV151028.1	PV229601.1	AF474927	DQ901377	KP856708	LC466975	OK271086	KP856708		GU937499			OP917986	AY775551		AB723390.1	GQ214351	DQ901377		DQ901377
	DQ911550	AB723391.1	DQ911550	PV229600.1	PV151027.1	PV151027.1	PV229600.1	AF474928	DQ911550	KP856710	LC467383	OK271085	KP856710		GU937500			OP917985	AY775779		AB723391.1	GQ214352	DQ911550		DQ911550
	DQ911551	AB723392.1	DQ911551	PV229599.1	PV151026.1	PV151026.1	PV229599.1	AF474929	DQ911551	KP856711	LC469298	OK271084	KP856711		GU937501			OP917984	AY789929		AB723392.1	GQ214353	DQ911551		DQ911551
	DQ911552	AB723393.1	DQ911552	PV229598.1	PV151025.1	PV151025.1	PV229598.1	AF474930	DQ911552	KP856712	LC469299	OK271083	KP856712		GU937502			OP917983	AY789930		AB723393.1	GQ214354	DQ911552		DQ911552
	DQ911553	AB723394.1	DQ911553	PV229597.1	PV151024.1	PV151024.1	PV229597.1	AF474931	DQ911553	KP863928	LC469300	OK271082	KP863928		GU937503			OP917982	AY789931		AB723394.1	GQ214355	DQ911553		DQ911553
	DQ912828	AB723395.1	DQ912828	PV229596.1	PV151023.1	PV151023.1	PV229596.1	AF474932	DQ912828	KP863929	LC473521	OK271081	KP863929		GU937504			OP917981	AY789932		AB723395.1	GQ214356	DQ912828		DQ912828
	DQ912829	AB723396.1	DQ912829	PV229595.1	PV151022.1	PV151022.1	PV229595.1	AF474933	DQ912829	KP863930	LC474150	OK271080	KP863930		GU937505			OP917980	AY789933		AB723396.1	GQ214357	DQ912829		DQ912829
	DQ912830	AB723397.1	DQ912830	PV229594.1	PV151021.1	PV151021.1	PV229594.1	AF474934	DQ912830	KP863931	LC474151	MT789684	KP863931		GU952229			OP917979	AY789934		AB723397.1	GQ214358	DQ912830		DQ912830
	DQ912831	AB723398.1	DQ912831	PV229593.1	PV151020.1	PV151020.1	PV229593.1	AF474935	DQ912831	KP863932	LC474152	MT789683	KP863932		GU952230			OP917978	AY789935		AB723398.1	GQ214359	DQ912831		DQ912831
	DQ912832	AB723399.1	DQ912832	PV229592.1	PV151019.1	PV151019.1	PV229592.1	AF474936	DQ912832	KP863933	LC474153	MT789682	KP863933		GU952231			OP917977	AY789936		AB723399.1	GQ214360	DQ912832		DQ912832
	DQ973112	AB723400.1	DQ973112	PV229591.1	PV151018.1	PV151018.1	PV229591.1	AF474937	DQ973112	KP863934	LC474154	MT789681	KP863934		GU952232			OP917976	AY789937		AB723400.1	GQ214361	DQ973112		DQ973112
	DQ973113	AB723401.1	DQ973113	PV229590.1	PV151017.1	PV151017.1	PV229590.1	AF474938	DQ973113	KP863935	LC474155	MT789680	KP863935		GU952233			OP917975	AY789938		AB723401.1	GQ214362	DQ973113		DQ973113
	DQ973114	AB723402.1	DQ973114	PV229589.1	PV151016.1	PV151016.1	PV229589.1	AF474939	DQ973114	KP881499	LC474156	MT789679	KP881499		GU952234			OP917974	AY789939		AB723402.1	GQ214363	DQ973114		DQ973114
	E01190	AB723403.1	E01190	PV229588.1	PV151015.1	PV151015.1	PV229588.1	AF474940	E01190	KP881500	LC475146	MT789678	KP881500		GU952235			OP917973	AY789940		AB723403.1	GQ214364	E01190		E01190
	EF025537	AB723404.1	EF025537	PV229587.1	PV151014.1	PV151014.1	PV229587.1	AF474941	EF025537	KP881501	LC476770	MT789677	KP881501		GU952236			OP917972	AY789941		AB723404.1	GQ214365	EF025537		EF025537
	EF030995	AB723405.1	EF030995	PV229586.1	PV151013.1	PV151013.1	PV229586.1	AF474942	EF030995	KP881502	LC476771	MT789676	KP881502		GU952237			OP917971	AY789942		AB723405.1	GQ214366	EF030995		EF030995
	EF030996	AB723406.1	EF030996	PV229585.1	PV151012.1	PV151012.1	PV229585.1	AF474943	EF030996	KP881503	LC476772	MT789675	KP881503		GU952238			OP917970	AY789943		AB723406.1	GQ214367	EF030996		EF030996
	EF030997	AB723407.1	EF030997	PV229584.1	PV151011.1	PV151011.1	PV229584.1	AF480467	EF030997	KP881504	LC476773	MT789674	KP881504		GU952239			OP917969	AY789944		AB723407.1	GQ214368	EF030997		EF030997
	EF030998	AB723408.1	EF030998	PV229583.1	PV151010.1	PV151010.1	PV229583.1	AF480468	EF030998	KP903739	LC476774	MT789673	KP903739		GU952240			OP917968	AY789945		AB723408.1	GQ214369	EF030998		EF030998
	EF059747	AB723409.1	EF059747	PV229582.1	PV151009.1	PV151009.1	PV229582.1	AF480469	EF059747	KP938188	LC476775	MT789672	KP938188		GU952241			OP917967	AY789946		AB723409.1	GQ214370	EF059747		EF059747
	EF066521	AB723410.1	EF066521	PV229581.1	PV151008.1	PV151008.1	PV229581.1	AF480470	EF066521	KP938189	LC476776	MT789671	KP938189		GU952242			OP917966	AY789947		AB723410.1	GQ214371	EF066521		EF066521
	EF066522	AB723411.1	EF066522	PV229580.1	PV151007.1	PV151007.1	PV229580.1	AF480471	EF066522	KP938190	LC476777	MT789670	KP938190		GU952243			OP917965	AY789948		AB723411.1	GQ214372	EF066522		EF066522
	EF066523	AB723412.1	EF066523	PV229579.1	PV151006.1	PV151006.1	PV229579.1	AF480472	EF066523	KP938191	LC483873	MT789669	KP938191		GU952244			OP917964	AY789949		AB723412.1	GQ214373	EF066523		EF066523
	EF066524	AB723413.1	EF066524	PV229578.1	PV151005.1	PV151005.1	PV229578.1	AF480473	EF066524	KP938192	LC486720	MT789668	KP938192		GU952245			OP917963	AY789950		AB723413.1	GQ214374	EF066524		EF066524
	EF079115	AB723414.1	EF079115	PV229577.1	PV151004.1	PV151004.1	PV229577.1	AF480474	EF079115	KP938193	LC486721	MT789667	KP938193		GU952246			OP917962	AY789951		AB723414.1	GQ214375	EF079115		EF079115
	EF079116	AB723415.1	EF079116	PV229576.1	PV151003.1	PV151003.1	PV229576.1	AF481481	EF079116	KP938194	LC486722	MT789666	KP938194		HE617162			OP917961	AY789952		AB723415.1	GQ214376	EF079116		EF079116
	EF079117	AB723416.1	EF079117	PV229575.1	PV151002.1	PV151002.1	PV229575.1	AF481482	EF079117	KP938195	LC486723	MT789665	KP938195		HE617163			OP917960	AY789953		AB723416.1	GQ214377	EF079117		EF079117
	EF079118	AB723417.1	EF079118	PV229574.1	PV151001.1	PV151001.1	PV229574.1	AF481483	EF079118	KP938196	LC486724	MT789664	KP938196		HE617164			OP917959	AY789954		AB723417.1	GQ214378	EF079118		EF079118
	EF126989	AB723418.1	EF126989	PV229573.1	PV151000.1	PV151000.1	PV229573.1	AF481484	EF126989	KP938197	LC486725	MT789663	KP938197		HE617165			OP917958	AY789955		AB723418.1	GQ214379	EF126989		EF126989
	EF126990	AB723419.1	EF126990	PV229572.1	PV150999.1	PV150999.1	PV229572.1	AF481485	EF126990	KP938198	LC494523	MT789662	KP938198		HE617166			OP917957	AY789956		AB723419.1	GQ214380	EF126990		EF126990
	EF126991	AB723420.1	EF126991	PV229571.1	PV150998.1	PV150998.1	PV229571.1	AF481486	EF126991	KP938199	LC494524	MT789661	KP938199		HE617167			OP917956	AY789957		AB723420.1	GQ214381	EF126991		EF126991
	EF126992	AB723421.1	EF126992	PV229570.1	PV150997.1	PV150997.1	PV229570.1	AF481487	EF126992	KP938200	LC494525	MT789660	KP938200		HE617168			OP917955	AY789958		AB723421.1	GQ214382	EF126992		EF126992
	EF165592	AB723422.1	EF165592	PV229569.1	PV150996.1	PV150996.1	PV229569.1	AF481488	EF165592	KP938201	LC494526	MT789659	KP938201		HE617169			OP917954	AY789959		AB723422.1	GQ214383	EF165592		EF165592
	EF165593	AB723423.1	EF165593	PV229568.1	PV150995.1	PV150995.1	PV229568.1	AF481489	EF165593	KP941064	LC494527	MT789658	KP941064		HE617170			OP917953	AY789960		AB723423.1	GQ214384	EF165593		EF165593
	EF165595	AB723424.1	EF165595	PV229567.1	PV150994.1	PV150994.1	PV229567.1	AF481490	EF165595	KP941065	LC494528	MT789657	KP941065		HE617171			OP917952	AY789961		AB723424.1	GQ503349	EF165595		EF165595
	EF165596	AB723425.1	EF165596	PV229566.1	PV150993.1	PV150993.1	PV229566.1	AF481491	EF165596	KP941066	LC494530	MT789656	KP941066		HM044303			OP917951	AY789962		AB723425.1	GQ503350	EF165596		EF165596
	EF165597	AB723426.1	EF165597	PV229565.1	PV150992.1	PV150992.1	PV229565.1	AF481492	EF165597	KP941068	LC494652	MT789655	KP941068		HM044304			OP917950	AY789963		AB723426.1	GU270844	EF165597		EF165597
	EF165598	AB723427.1	EF165598	PV229564.1	PV150991.1	PV150991.1	PV229564.1	AF481493	EF165598	KP941069	LC494653	MT789654	KP941069		HM044305			OP917949	AY789964		AB723427.1	GU270845	EF165598		EF165598
	EF165599	AB723428.1	EF165599	PV229563.1	PV150990.1	PV150990.1	PV229563.1	AF481494	EF165599	KP941070	LC495408	MT789653	KP941070		HM044306			OP917948	AY789965		AB723428.1	GU270848	EF165599		EF165599
	EF165600	AB723429.1	EF165600	PV229562.1	PV150989.1	PV150989.1	PV229562.1	AF481495	EF165600	KP941071	LC495409	MT789652	KP941071		HM106333			OP917947	AY789966		AB723429.1	GU270850	EF165600		EF165600
	EF165601	AB723430.1	EF165601	PV229561.1	PV150988.1	PV150988.1	PV229561.1	AF481496	EF165601	KP941072	LC495410	MT789651	KP941072		HM362784			OP917946	AY790344		AB723430.1	AJ582384	EF165601		EF165601
	EF165603	AB723431.1	EF165603	PV229560.1	PV150987.1	PV150987.1	PV229560.1	AF481497	EF165603	KP941073	LC495411	MT789650	KP941073		HM367086			OP917945	AY790345		AB723431.1	AJ582385	EF165603		EF165603
	EF165604	AB723432.1	EF165604	PV229559.1	PV150986.1	PV150986.1	PV229559.1	AF484943	EF165604	KP941074	LC495412	MT789649	KP941074		HM367087			OP917944	AY790346		AB723432.1	AJ582386	EF165604		EF165604
	EF165606	AB723433.1	EF165606	PV229558.1	PV150985.1	PV150985.1	PV229558.1	AF484944	EF165606	KP962556	LC495413	MT789648	KP962556		HM802038			OP917943	AY790347		AB723433.1	AJ582387	EF165606		EF165606
	EF165607	AB723434.1	EF165607	PV229557.1	PV150984.1	PV150984.1	PV229557.1	AF484945	EF165607	KP962557	LC495414	MT789647	KP962557		HM802039			OP917942	AY790348		AB723434.1	AJ582388	EF165607		EF165607
	EF165608	AB723435.1	EF165608	PV229556.1	PV150983.1	PV150983.1	PV229556.1	AF484946	EF165608	KP962558	LC495415	MT789646	KP962558		HM802040			OP917941	AY790349		AB723435.1	AJ582389	EF165608		EF165608
	EF165609	AB723436.1	EF165609	PV229555.1	PV150982.1	PV150982.1	PV229555.1	AF484947	EF165609	KP974581	LC495416	MT789645	KP974581		HM802041			OP917940	AY790350		AB723436.1	AY130856	EF165609		EF165609
	EF165610	AB723437.1	EF165610	PV229554.1	PV150981.1	PV150981.1	PV229554.1	AF484948	EF165610	KP974582	LC495417	MT789644	KP974582		HM802042			OP917939	AY790351		AB723437.1	AY130857	EF165610		EF165610
	EF165611	AB723438.1	EF165611	PV229553.1	PV150980.1	PV150980.1	PV229553.1	AF484949	EF165611	KP974583	LC495418	MT789643	KP974583		HM802043			OP917938	AY790352		AB723438.1	AY238607	EF165611		EF165611
	EF165612	AB723439.1	EF165612	PV229552.1	PV150979.1	PV150979.1	PV229552.1	AF484950	EF165612	KP974584	LC495419	MT789642	KP974584		HM802044			OP917937	AY790353		AB723439.1	AY241572	EF165612		EF165612
	EF165613	AB723440.1	EF165613	PV229551.1	PV150978.1	PV150978.1	PV229551.1	AF484951	EF165613	KP974585	LC495421	MT789641	KP974585		HM802045			OP917936	AY790354		AB723440.1	AY241573	EF165613		EF165613
	EF165614	AB723441.1	EF165614	PV229550.1	PV150977.1	PV150977.1	PV229550.1	AF484952	EF165614	KP974586	LC495422	MT789640	KP974586		HM802046			OP917935	AY790355		AB723441.1	AY241574	EF165614		EF165614
	EF165615	AB723442.1	EF165615	PV229549.1	PV150976.1	PV150976.1	PV229549.1	AF484953	EF165615	KP974587	LC495423	MT789639	KP974587		HM802047			OP917934	AY790356		AB723442.1	AY241575	EF165615		EF165615
	EF165616	AB723443.1	EF165616	PV229548.1	PV150975.1	PV150975.1	PV229548.1	AF484954	EF165616	KP974588	LC495424	MT789638	KP974588		HM802048			OP917933	AY790357		AB723443.1	AY241576	EF165616		EF165616
	EF165617	AB723444.1	EF165617	PV229547.1	PV150974.1	PV150974.1	PV229547.1	AF484955	EF165617	KP974590	LC495425	MT789637	KP974590		HM802049			OP917932	AY790358		AB723444.1	AY241577	EF165617		EF165617
	EF165618	AB723445.1	EF165618	PV229546.1	PV150973.1	PV150973.1	PV229546.1	AF495863	EF165618	KP974591	LC498103	MT789636	KP974591		HM802050			OP917931	AY790359		AB723445.1	AY241578	EF165618		EF165618
	EF165619	AB723446.1	EF165619	PV229545.1	PV150972.1	PV150972.1	PV229545.1	AF503521	EF165619	KP974592	LC510036	MT789635	KP974592		HM802051			OP917930	AY790360		AB723446.1	AY241579	EF165619		EF165619
	EF165620	AB723447.1	EF165620	PV229544.1	PV150971.1	PV150971.1	PV229544.1	AF503522	EF165620	KP974593	LC510037	MT789634	KP974593		HM802052			OQ919796	AY790361		AB723447.1	AY241580	EF165620		EF165620
	EF165621	AB723448.1	EF165621	PV229543.1	PV150970.1	PV150970.1	PV229543.1	AF503523	EF165621	KP974594	LC510038	MT789633	KP974594		HM802053			OQ919795	AY790362		AB723448.1	AY241581	EF165621		EF165621
	EF185916	AB723449.1	EF185916	PV229542.1	PV150969.1	PV150969.1	PV229542.1	AF503524	EF185916	KP974595	LC510039	MT789632	KP974595		HM802054			OQ919794	AY790363		AB723449.1	AY241582	EF185916		EF185916
	EF186232	AB723450.1	EF186232	PV229541.1	PV150968.1	PV150968.1	PV229541.1	AF503525	EF186232	KP974597	LC510040	MT789631	KP974597		HM802055			OQ919793	AY790364		AB723450.1	AY263373	EF186232		EF186232
	EF186233	AB723451.1	EF186233	PV229540.1	PV150967.1	PV150967.1	PV229540.1	AF503526	EF186233	KP974598	LC510041	MT789630	KP974598		HM802056			OQ919792	AY790365		AB723451.1	AY263374	EF186233		EF186233
	EF213558	AB723452.1	EF213558	PV229539.1	PV150966.1	PV150966.1	PV229539.1	AF503527	EF213558	KP974599	LC510042	MT789629	KP974599		HM802057			OQ919791	AY790366		AB723452.1	AY264266	EF213558		EF213558
	EF213559	AB723453.1	EF213559	PV229538.1	PV150965.1	PV150965.1	PV229538.1	AF503528	EF213559	KP974600	LC510043	MT789628	KP974600		HM802058			OQ919790	AY790367		AB723453.1	AY278994	EF213559		EF213559
	EF213560	AB723454.1	EF213560	PV229537.1	PV150964.1	PV150964.1	PV229537.1	AF503529	EF213560	KP974601	LC510044	MT789627	KP974601		HM802059			OQ919789	AY790368		AB723454.1	AY278995	EF213560		EF213560
	EF213561	AB723455.1	EF213561	PV229536.1	PV150963.1	PV150963.1	PV229536.1	AF503530	EF213561	KP974602	LC510045	MT789626	KP974602		HM802060			OQ919788	AY790369		AB723455.1	AY286480	EF213561		EF213561
	EF213562	AB723456.1	EF213562	PV229535.1	PV150962.1	PV150962.1	PV229535.1	AF503531	EF213562	KP974603	LC510046	MT789625	KP974603		HM802061			OQ919787	AY793382		AB723456.1	AY286481	EF213562		EF213562
	EF213563	AB723457.1	EF213563	PV229534.1	PV150961.1	PV150961.1	PV229534.1	AF503532	EF213563	KP974604	LC510047	MT789624	KP974604		HM802062			OQ919786	AY820176		AB723457.1	AY286482	EF213563		EF213563
	EF213564	AB723458.1	EF213564	PV229533.1	PV150960.1	PV150960.1	PV229533.1	AF504040	EF213564	KP974605	LC510048	MT789623	KP974605		HM802063			OQ919785	AY820177		AB723458.1	AY286483	EF213564		EF213564
	EF213565	AB723459.1	EF213565	PV229532.1	PV150959.1	PV150959.1	PV229532.1	AF504041	EF213565	KP974606	LC510049	MT789622	KP974606		HM802064			OQ919784	AY835635		AB723459.1	AY286484	EF213565		EF213565
	EF213566	AB723460.1	EF213566	PV229531.1	PV150958.1	PV150958.1	PV229531.1	AF504042	EF213566	KP974607	LC510050	MT789621	KP974607		HM802065			OQ919783	AY835636		AB723460.1	AY286485	EF213566		EF213566
	EF213567	AB723461.1	EF213567	PV229530.1	PV150957.1	PV150957.1	PV229530.1	AF504043	EF213567	KP974608	LC510051	MT789620	KP974608		HM802066			OP466362	AY835637		AB723461.1	AY286486	EF213567		EF213567
	EF213568	AB723462.1	EF213568	PV229529.1	PV150956.1	PV150956.1	PV229529.1	AF504044	EF213568	KP974609	LC510052	MT789619	KP974609		HM802067			OP466361	AY835638		AB723462.1	AY286487	EF213568		EF213568
	EF213569	AB723463.1	EF213569	PV229528.1	PV150955.1	PV150955.1	PV229528.1	AF504045	EF213569	KP974610	LC510053	MT789618	KP974610		HM802068			OP466360	AY835639		AB723463.1	AY286488	EF213569		EF213569
	EF213570	AB723464.1	EF213570	PV229527.1	PV150954.1	PV150954.1	PV229527.1	AF504046	EF213570	KP980707	LC510054	MT789617	KP980707		HM802069			OP466359	AY835640		AB723464.1	AY288308	EF213570		EF213570
	EF213571	AB723465.1	EF213571	PV229526.1	PV150953.1	PV150953.1	PV229526.1	AF504047	EF213571	KP993549	LC510055	MT789616	KP993549		HM802070			OP466358	AY835641		AB723465.1	AY288309	EF213571		EF213571
	EF213572	AB723466.1	EF213572	PV229525.1	PV150952.1	PV150952.1	PV229525.1	AF504048	EF213572	KP999912	LC510056	MT789615	KP999912		HM802071			OP466357	AY837465		AB723466.1	AY288310	EF213572		EF213572
	EF213573	AB723467.1	EF213573	PV229524.1	PV150951.1	PV150951.1	PV229524.1	AF504049	EF213573	KR003284	LC510057	MT789614	KR003284		HM802072			OP466356	AY839136		AB723467.1	AY288311	EF213573		EF213573
	EF213574	AB723468.1	EF213574	PV229523.1	PV150950.1	PV150950.1	PV229523.1	AF504050	EF213574	KR003285	LC510058	MT789613	KR003285		HM802073			OP466355	AY839137		AB723468.1	AY288312	EF213574		EF213574
	EF213575	AB723469.1	EF213575	PV229522.1	PV150949.1	PV150949.1	PV229522.1	AF504051	EF213575	KR003286	LC510059	MT789612	KR003286		HM802074			OP466354	AY839138		AB723469.1	AY289612	EF213575		EF213575
	EF213576	AB723470.1	EF213576	PV229521.1	PV150948.1	PV150948.1	PV229521.1	AF504052	EF213576	KR011882	LC510060	MT789611	KR011882		HM802075			OP466353	AY839139		AB723470.1	AY289613	EF213576		EF213576
	EF213577	AB723471.1	EF213577	PV229520.1	PV150947.1	PV150947.1	PV229520.1	AF504053	EF213577	KR011883	LC510061	MT789610	KR011883		HM802076			OP466352	AY839140		AB723471.1	AY289614	EF213577		EF213577
	EF213578	AB723472.1	EF213578	PV229519.1	PV150946.1	PV150946.1	PV229519.1	AF504054	EF213578	KR011884	LC510062	MT789609	KR011884		HM802077			OP466351	AY839141		AB723472.1	AY289615	EF213578		EF213578
	EF213579	AB723473.1	EF213579	PV229518.1	PV150945.1	PV150945.1	PV229518.1	AF517559	EF213579	KR011885	LC510063	MT789608	KR011885		HM802078			OP466350	AY839142		AB723473.1	AY321298	EF213579		EF213579
	EF213580	AB723474.1	EF213580	PV229517.1	PV150944.1	PV150944.1	PV229517.1	AF519493	EF213580	KR011886	LC510064	MT789607	KR011886		HM802079			OP466349	AY839143		AB723474.1	AY332387	EF213580		EF213580
	EF213581	AB723475.1	EF213581	PV229516.1	PV150943.1	PV150943.1	PV229516.1	AF527380	EF213581	KR011887	LC510065	MT789606	KR011887		HM802080			OP466348	AY839144		AB723475.1	GU001865	EF213581		EF213581
	EF213582	AB723476.1	EF213582	PV229515.1	PV150942.1	PV150942.1	PV229515.1	AF532180	EF213582	KR011888	LC510066	MT789605	KR011888		HM802081			OP466347	AY839145		AB723476.1	GU001866	EF213582		EF213582
	EF382348	AB723477.1	EF382348	PV229514.1	PV150941.1	PV150941.1	PV229514.1	AF532928	EF382348	KR011889	LC510067	MT789604	KR011889		HM802082			OP466346	AY839146		AB723477.1	HM443704	EF382348		EF382348
	EF382349	AB723478.1	EF382349	PV229513.1	PV150940.1	PV150940.1	PV229513.1	AJ133108	EF382349	KR011890	LC510068	MT789603	KR011890		HM802083			OP466345	AY842860		AB723478.1	HM443705	EF382349		EF382349
	EF382350	AB723479.1	EF382350	PV229512.1	PV150939.1	PV150939.1	PV229512.1	AJ232191	EF382350	KR011891	LC510069	MT789602	KR011891		HM802084			OP466344	AY842861		AB723479.1	HM443706	EF382350		EF382350
	EF382351	AB723480.1	EF382351	PV229511.1	PV150938.1	PV150938.1	PV229511.1	AJ232192	EF382351	KR021379	LC510070	MT789601	KR021379		HM802085			OP466343	AY842862		AB723480.1	HM443707	EF382351		EF382351
	EF382352	AB723481.1	EF382352	PV229510.1	PV150937.1	PV150937.1	PV229510.1	AJ232193	EF382352	KR025152	LC510071	MT789600	KR025152		HM802086			OP466342	AY842863		AB723481.1	HM443708	EF382352		EF382352
	EF382353	AB723482.1	EF382353	PV229509.1	PV150936.1	PV150936.1	PV229509.1	AJ232194	EF382353	KR025153	LC510072	MT789599	KR025153		HM802087			OP466341	AY842864		AB723482.1	HM443709	EF382353		EF382353
	EF382354	AB723483.1	EF382354	PV229508.1	PV150935.1	PV150935.1	PV229508.1	AJ232195	EF382354	KR025154	LC510073	MT789598	KR025154		HM802088			OP466340	AY842865		AB723483.1	HM443710	EF382354		EF382354
	EF382355	AB723484.1	EF382355	PV229507.1	PV150934.1	PV150934.1	PV229507.1	AJ232196	EF382355	KR025155	LC510074	MT789597	KR025155		HM802089			OP466339	AY842866		AB723484.1	HM443711	EF382355		EF382355
	EF397564	AB723485.1	EF397564	PV229506.1	PV150933.1	PV150933.1	PV229506.1	AJ232197	EF397564	KR025156	LC510075	MT789596	KR025156		HM802090			OP466338	AY842867		AB723485.1	HM443712	EF397564		EF397564
	EF428324	AB723486.1	EF428324	PV229505.1	PV150932.1	PV150932.1	PV229505.1	AJ232198	EF428324	KR025157	LC510076	MT789595	KR025157		HM802091			OP466337	AY842868		AB723486.1	HM443713	EF428324		EF428324
	EF428325	AB723487.1	EF428325	PV229504.1	PV150931.1	PV150931.1	PV229504.1	AJ232199	EF428325	KR025158	LC510077	MT789594	KR025158		HM802092			OP466336	AY846750		AB723487.1	HM443714	EF428325		EF428325
	EF428326	AB723488.1	EF428326	PV229503.1	PV150930.1	PV150930.1	PV229503.1	AJ232200	EF428326	KR025159	LC510078	MT789593	KR025159		HM802093			OP466335	AY846751		AB723488.1	HM443715	EF428326		EF428326
	EF535996	AB723489.1	EF535996	PV229502.1	PV150929.1	PV150929.1	PV229502.1	AJ232201	EF535996	KR025160	LC510079	MT789592	KR025160		HM802094			OP466334	AY846833		AB723489.1	HM443716	EF535996		EF535996
	EF535997	AB723490.1	EF535997	PV229501.1	PV150928.1	PV150928.1	PV229501.1	AJ232202	EF535997	KR025161	LC510080	MT789591	KR025161		HM802095			OP466333	AY846835		AB723490.1	HM443717	EF535997		EF535997
	EF535998	AB723491.1	EF535998	PV229500.1	PV150927.1	PV150927.1	PV229500.1	AJ232203	EF535998	KR025162	LC510081	MT789590	KR025162		HM802096			OP466332	AY851295		AB723491.1	HM443718	EF535998		EF535998
	EF544158	AB723492.1	EF544158	PV229499.1	PV150926.1	PV150926.1	PV229499.1	AJ232204	EF544158	KR025173	LC510082	MT789589	KR025173		HM802097			OP466331	AY856346		AB723492.1	HM443719	EF544158		EF544158
	EF544159	AB749604.1	EF544159	PV229498.1	PV150925.1	PV150925.1	PV229498.1	AJ232205	EF544159	KR025174	LC510083	MT789588	KR025174		HM802098			OP466330	AY856347		AB749604.1	HM443720	EF544159		EF544159
	EF544160	AB749605.1	EF544160	PV229497.1	PV150924.1	PV150924.1	PV229497.1	AJ232206	EF544160	KR025175	LC510084	MT789587	KR025175		HM802099			OP466329	AY856348		AB749605.1	HM443721	EF544160		EF544160
	EF544161	AB749606.1	EF544161	PV229496.1	PV150923.1	PV150923.1	PV229496.1	AJ232207	EF544161	KR025176	LC510085	MT789586	KR025176		HM802100			OP466328	AY856349		AB749606.1	HM443722	EF544161		EF544161
	EF544162	AB749607.1	EF544162	PV229495.1	PV150922.1	PV150922.1	PV229495.1	AJ232208	EF544162	KR025177	LC510086	MT789585	KR025177		HM802101			OP466327	AY921572		AB749607.1	HM443723	EF544162		EF544162
	EF544163	AB749608.1	EF544163	PV229494.1	PV150921.1	PV150921.1	PV229494.1	AJ232209	EF544163	KR025178	LC510087	MT789584	KR025178		HM802102			OP466326	AY939836		AB749608.1	HM443724	EF544163		EF544163
	EF544164	AB749609.1	EF544164	PV229493.1	PV150920.1	PV150920.1	PV229493.1	AJ232210	EF544164	KR025179	LC510088	MT789583	KR025179		HM802103			OP466325	AY942737		AB749609.1	HM443725	EF544164		EF544164
	EF544165	AB749610.1	EF544165	PV229492.1	PV150919.1	PV150919.1	PV229492.1	AJ232211	EF544165	KR025180	LC510089	MT789582	KR025180		HM802104			OP466324	AY942738		AB749610.1	HM443726	EF544165		EF544165
	EF544166	AB749611.1	EF544166	PV229491.1	PV150918.1	PV150918.1	PV229491.1	AJ232212	EF544166	KR025181	LC510090	MT789581	KR025181		HM802105			OP466323	AY942739		AB749611.1	HQ285994	EF544166		EF544166
	EF544167	AB749612.1	EF544167	PV229490.1	PV150917.1	PV150917.1	PV229490.1	AJ232213	EF544167	KR025182	LC510091	MT789580	KR025182		HM802106			OP466322	AY942740		AB749612.1	HQ285995	EF544167		EF544167
	EF544168	AB749613.1	EF544168	PV229489.1	PV150916.1	PV150916.1	PV229489.1	AJ232214	EF544168	KR028486	LC510092	MT789579	KR028486		HM802107			OP466321	AY942741		AB749613.1	HQ285996	EF544168		EF544168
	EF547363	AB749614.1	EF547363	PV229488.1	PV150915.1	PV150915.1	PV229488.1	AJ232215	EF547363	KR028487	LC510093	MT789578	KR028487		HM802108			OP466320	AY942742		AB749614.1	JF283476	EF547363		EF547363
	EF547364	AB749615.1	EF547364	PV229487.1	PV150914.1	PV150914.1	PV229487.1	AJ232216	EF547364	KR028488	LC510094	MT789577	KR028488		HM802109			OP466319	AY942743		AB749615.1	JF283477	EF547364		EF547364
	EF552590	AB749616.1	EF552590	PV229486.1	PV150913.1	PV150913.1	PV229486.1	AJ232217	EF552590	KR028489	LC510095	MT789576	KR028489		HM802110			OP466318	AY942744		AB749616.1	JN604435	EF552590		EF552590
	EF577030	AB749617.1	EF577030	PV229485.1	PV150912.1	PV150912.1	PV229485.1	AJ232218	EF577030	KR028490	LC510096	MT789575	KR028490		HM802111			OP466317	AY942745		AB749617.1	JN622007	EF577030		EF577030
	EF591035	AB749618.1	EF591035	PV229484.1	PV150911.1	PV150911.1	PV229484.1	AJ232219	EF591035	KR028491	LC510097	MT789574	KR028491		HM802112			OP466316	AY942746		AB749618.1	JN941240	EF591035		EF591035
	EF591036	AB749619.1	EF591036	PV229483.1	PV150910.1	PV150910.1	PV229483.1	AJ232220	EF591036	KR028492	LC510098	MT789573	KR028492		HM802113			OP466315	AY942747		AB749619.1	AJ007711	EF591036		EF591036
	EF591037	AB749620.1	EF591037	PV229482.1	PV150909.1	PV150909.1	PV229482.1	AJ232221	EF591037	KR028493	LC510099	MT789572	KR028493		HM802114			OP466314	AY942748		AB749620.1	AY093674	EF591037		EF591037
	EF591038	AB749621.1	EF591038	PV229481.1	PV150908.1	PV150908.1	PV229481.1	AJ232770	EF591038	KR028494	LC510100	MT789571	KR028494		HM802115			OP466313	AY942749		AB749621.1	AY684629	EF591038		EF591038
	EF602437	AB749622.1	EF602437	PV229480.1	PV150907.1	PV150907.1	PV229480.1	AJ232771	EF602437	KR028495	LC510101	MT789570	KR028495		HM802116			OP466312	AY942750		AB749622.1	AY738624	EF602437		EF602437
	EF602438	AB749623.1	EF602438	PV229479.1	PV150906.1	PV150906.1	PV229479.1	AJ232772	EF602438	KR028496	LC510102	MT789569	KR028496		HM802117			OP466311	AY942751		AB749623.1	AY738625	EF602438		EF602438
	EF602439	AB749624.1	EF602439	PV229478.1	PV150905.1	PV150905.1	PV229478.1	AJ232773	EF602439	KR028497	LC510103	MT789568	KR028497		HM802118			OP466310	AY942752		AB749624.1	AY738653	EF602439		EF602439
	EF602440	AB749625.1	EF602440	PV229477.1	PV150904.1	PV150904.1	PV229477.1	AJ232774	EF602440	KR028498	LC510104	MT789567	KR028498		HM802119			OP466309	AY945840		AB749625.1	DQ003302	EF602440		EF602440
	EF602441	AB749626.1	EF602441	PV229476.1	PV150903.1	PV150903.1	PV229476.1	AJ232775	EF602441	KR048666	LC510105	MT789566	KR048666		HQ214121			OP466308	AY954694		AB749626.1	DQ005126	EF602441		EF602441
	EF602442	AB749627.1	EF602442	PV229475.1	PV150902.1	PV150902.1	PV229475.1	AJ232776	EF602442	KR048667	LC510106	MT789565	KR048667		HQ214122			OP466307	CQ873215		AB749627.1	DQ005127	EF602442		EF602442
	EF602443	AB749628.1	EF602443	PV229474.1	PV150901.1	PV150901.1	PV229474.1	AJ232777	EF602443	KR048668	LC510107	MT789564	KR048668		HQ214123			OP466306	CQ903029		AB749628.1	DQ005128	EF602443		EF602443
	EF602444	AB749629.1	EF602444	PV229473.1	PV150900.1	PV150900.1	PV229473.1	AJ232778	EF602444	KR048669	LC510108	MT789563	KR048669		HQ214124			OP466305	CQ918615		AB749629.1	DQ005129	EF602444		EF602444
	EF602445	AB749630.1	EF602445	PV229472.1	PV150899.1	PV150899.1	PV229472.1	AJ232779	EF602445	KR048670	LC510109	MT789562	KR048670		HQ214125			OP466304	CS050820		AB749630.1	DQ005130	EF602445		EF602445
	EF602446	AB749631.1	EF602446	PV229471.1	PV150898.1	PV150898.1	PV229471.1	AJ232780	EF602446	KR048671	LC510110	MT789561	KR048671		HQ214126			OP466303	CS050840		AB749631.1	DQ005131	EF602446		EF602446
	EF602447	AB749632.1	EF602447	PV229470.1	PV150897.1	PV150897.1	PV229470.1	AJ232781	EF602447	KR048672	LC510111	MT789560	KR048672		HQ214127			OP466302	CS050861		AB749632.1	DQ005132	EF602447		EF602447
	EF602448	AB749633.1	EF602448	PV229469.1	PV150896.1	PV150896.1	PV229469.1	AJ232782	EF602448	KR048673	LC510112	MT789559	KR048673		HQ214128			OP466301	CS050882		AB749633.1	DQ005133	EF602448		EF602448
	EF602449	AB749634.1	EF602449	PV229468.1	PV150895.1	PV150895.1	PV229468.1	AJ238792	EF602449	KR048674	LC510113	MT789558	KR048674		JF739448			OP466300	CS074546		AB749634.1	DQ005134	EF602449		EF602449
	EF602450	AB749635.1	EF602450	PV229467.1	PV150894.1	PV150894.1	PV229467.1	AJ238793	EF602450	KR048675	LC510114	MT789557	KR048675		JF739449			OP466299	CS074549		AB749635.1	DQ234387	EF602450		EF602450
	EF602451	AB749636.1	EF602451	PV229466.1	PV150893.1	PV150893.1	PV229466.1	AJ238794	EF602451	KR048676	LC510115	MT789556	KR048676		JF739450			OP466298	CS074552		AB749636.1	DQ234800	EF602451		EF602451
	EF602452	AB749637.1	EF602452	PV229465.1	PV150892.1	PV150892.1	PV229465.1	AJ238795	EF602452	KR048677	LC510116	MT789555	KR048677		JF739451			OP466297	DD218815		AB749637.1	DQ234801	EF602452		EF602452
	EF602453	AB749638.1	EF602453	PV229464.1	PV150891.1	PV150891.1	PV229464.1	AJ238796	EF602453	KR048678	LC510117	MT789554	KR048678		JF739452			OP466296	DD281712		AB749638.1	DQ234802	EF602453		EF602453
	EF602454	AB749639.1	EF602454	PV229463.1	PV150890.1	PV150890.1	PV229463.1	AJ238797	EF602454	KR048679	LC516631	MT789553	KR048679		JF739453			OP466295	DD441260		AB749639.1	DQ234803	EF602454		EF602454
	EF602455	AB749640.1	EF602455	PV229462.1	PV150889.1	PV150889.1	PV229462.1	AJ239133	EF602455	KR054115	LC516632	MT789552	KR054115		JF739454			OP466294	DD450524		AB749640.1	DQ237859	EF602455		EF602455
	EF602456	AB749641.1	EF602456	PV229461.1	PV150888.1	PV150888.1	PV229461.1	AJ239134	EF602456	KR054116	LC521318	MT789551	KR054116		JF739455			OP466293	DI248163		AB749641.1	DQ237860	EF602456		EF602456
	EF602457	AB749642.1	EF602457	PV229460.1	PV150887.1	PV150887.1	PV229460.1	AJ239135	EF602457	KR054117	LC522522	MT789550	KR054117		JF739456			OP466292	DI248164		AB749642.1	DQ237861	EF602457		EF602457
	EF602458	AB749643.1	EF602458	PV229459.1	PV150886.1	PV150886.1	PV229459.1	AJ239136	EF602458	KR054118	LC522523	MT789549	KR054118		JF739457			OP466291	DI248165		AB749643.1	DQ237862	EF602458		EF602458
	EF602459	AB749644.1	EF602459	PV229458.1	PV150885.1	PV150885.1	PV229458.1	AJ239137	EF602459	KR054119	LC537201	MT789548	KR054119		JF739458			OP466290	DJ011593		AB749644.1	DQ237863	EF602459		EF602459
	EF602460	AB749645.1	EF602460	PV229457.1	PV150884.1	PV150884.1	PV229457.1	AJ239138	EF602460	KR054120	LC537203	MT789547	KR054120		JF739459			OP466289	DJ011613		AB749645.1	DQ237864	EF602460		EF602460
	EF602461	AB749646.1	EF602461	PV229456.1	PV150883.1	PV150883.1	PV229456.1	AJ239139	EF602461	KR054121	LC537221	MT789546	KR054121		JF739460			OP466288	DJ011634		AB749646.1	DQ241383	EF602461		EF602461
	EF621369	AB749647.1	EF621369	PV229455.1	PV150882.1	PV150882.1	PV229455.1	AJ239140	EF621369	KR054122	LC537222	MT789545	KR054122		JF739461			OP466287	DJ011655		AB749647.1	DQ241384	EF621369		EF621369
	EF621370	AB749648.1	EF621370	PV229454.1	PV150881.1	PV150881.1	PV229454.1	AJ239141	EF621370	KR054123	LC537223	MT789544	KR054123		JF739462			OP466286	DM463554		AB749648.1	DQ241385	EF621370		EF621370
	EF621371	AB749649.1	EF621371	PV229453.1	PV150880.1	PV150880.1	PV229453.1	AJ239142	EF621371	KR054124	LC537224	MT789543	KR054124		JF739463			OP466285	DM463555		AB749649.1	DQ241386	EF621371		EF621371
	EF621372	AB749650.1	EF621372	PV229452.1	PV150879.1	PV150879.1	PV229452.1	AJ239143	EF621372	KR054125	LC537225	MT789542	KR054125		JF739464			OP466284	DM463556		AB749650.1	EU143735	EF621372		EF621372
	EF621373	AB749651.1	EF621373	PV229451.1	PV150878.1	PV150878.1	PV229451.1	AJ239144	EF621373	KR054126	LC579623	MT789541	KR054126		JF739465			OP466283	DM463559		AB749651.1	EU143736	EF621373		EF621373
	EF621374	AB749652.1	EF621374	PV229450.1	PV150877.1	PV150877.1	PV229450.1	AJ239145	EF621374	KR054127	LC582226	MT789540	KR054127		JF739466			OP466282	DM463560		AB749652.1	EU375802	EF621374		EF621374
	EF621375	AB749653.1	EF621375	PV229449.1	PV150876.1	PV150876.1	PV229449.1	AJ239146	EF621375	KR054128	LC582227	MT789539	KR054128		JF739467			OP466281	DM463561		AB749653.1	EU409836	EF621375		EF621375
	EF621376	AB749654.1	EF621376	PV229448.1	PV150875.1	PV150875.1	PV229448.1	AJ239147	EF621376	KR054129	LC582228	MT789538	KR054129		JF739468			OP466280	DM463562		AB749654.1	EU409837	EF621376		EF621376
	EF621377	AB749655.1	EF621377	PV229447.1	PV150874.1	PV150874.1	PV229447.1	AJ239148	EF621377	KR054130	LC582229	MT789537	KR054130		JF739469			OP466279	DM463563		AB749655.1	EU481827	EF621377		EF621377
	EF621378	AB749656.1	EF621378	PV229446.1	PV150873.1	PV150873.1	PV229446.1	AJ239149	EF621378	KR057224	LC582231	MT789536	KR057224		JF739470			OP466278	DM463564		AB749656.1	EU481828	EF621378		EF621378
	EF621379	AB749657.1	EF621379	PV229445.1	PV150872.1	PV150872.1	PV229445.1	AJ239150	EF621379	KR057225	LC582232	MT789535	KR057225		JF739471			OP466277	DM463565		AB749657.1	EU481829	EF621379		EF621379
	EF621380	AB749658.1	EF621380	PV229444.1	PV150871.1	PV150871.1	PV229444.1	AJ239151	EF621380	KR057226	LC767907	MT789534	KR057226		JF739472			OP466276	DM463566		AB749658.1	EU563086	EF621380		EF621380
	EF621381	AB749659.1	EF621381	PV229443.1	PV150870.1	PV150870.1	PV229443.1	AJ239152	EF621381	KR057227	LC768501	MT789533	KR057227		JF739473			OP466275	DM463567		AB749659.1	EU563087	EF621381		EF621381
	EF621382	AB749660.1	EF621382	PV229442.1	PV150869.1	PV150869.1	PV229442.1	AJ239153	EF621382	KR071860	LC777037	MT789532	KR071860		JF739474			OP466274	DM463568		AB749660.1	EU563088	EF621382		EF621382
	EF621383	AB749661.1	EF621383	PV229441.1	PV150868.1	PV150868.1	PV229441.1	AJ239154	EF621383	KR071861	LC799307	MT789531	KR071861		JF739475			OP466273	DM465901		AB749661.1	EU563089	EF621383		EF621383
	EF621384	AB749662.1	EF621384	PV229440.1	PV150867.1	PV150867.1	PV229440.1	AJ239155	EF621384	KR071862	LC805014	MT789530	KR071862		JF739476			OP466272	DM465902		AB749662.1	EU563090	EF621384		EF621384
	EF621385	AB749663.1	EF621385	PV229439.1	PV150866.1	PV150866.1	PV229439.1	AJ239156	EF621385	KR071863	LC805976	MT789529	KR071863		JF739477			OP466271	DM465903		AB749663.1	EU563091	EF621385		EF621385
	EF621386	AB749664.1	EF621386	PV229438.1	PV150865.1	PV150865.1	PV229438.1	AJ239157	EF621386	KR071864	LC833301	MT789528	KR071864		JF739478			OP466270	DM465904		AB749664.1	EU563092	EF621386		EF621386
	EF621387	AB749665.1	EF621387	PV229437.1	PV150864.1	PV150864.1	PV229437.1	AJ239158	EF621387	KR078284	LC833763	MT789527	KR078284		JF739479			OP466269	DM465907		AB749665.1	EU563093	EF621387		EF621387
	EF621388	AB749666.1	EF621388	PV229436.1	PV150863.1	PV150863.1	PV229436.1	AJ239159	EF621388	KR078285	MF038018	MT789526	KR078285		JF739480			OP466268	DM465908		AB749666.1	EU563094	EF621388		EF621388
	EF621389	AB749667.1	EF621389	PV229435.1	PV150862.1	PV150862.1	PV229435.1	AJ239160	EF621389	KR078286	MF038019	MT789525	KR078286		JF739481			OP466267	DM465909		AB749667.1	EU624414	EF621389		EF621389
	EF621390	AB749668.1	EF621390	PV229434.1	PV150861.1	PV150861.1	PV229434.1	AJ239161	EF621390	KR078287	MF038020	MT789524	KR078287		JF739482			OP466266	DM465910		AB749668.1	EU642565	EF621390		EF621390
	EF621391	AB749669.1	EF621391	PV229433.1	PV150860.1	PV150860.1	PV229433.1	AJ239162	EF621391	KR078288	MF038021	MT789523	KR078288		JF739483			OP466265	DM465911		AB749669.1	EU715241	EF621391		EF621391
	EF621392	AB749670.1	EF621392	PV229432.1	PV150859.1	PV150859.1	PV229432.1	AJ239163	EF621392	KR078289	MF038022	MT789522	KR078289		JF824642			OP466264	DM465912		AB749670.1	EU715242	EF621392		EF621392
	EF621393	AB749671.1	EF621393	PV229431.1	PV150858.1	PV150858.1	PV229431.1	AJ239164	EF621393	KR078290	MF038023	MT789521	KR078290		JF824643			OP466263	DM465913		AB749671.1	EU715243	EF621393		EF621393
	EF621394	AB749672.1	EF621394	PV229430.1	PV150857.1	PV150857.1	PV229430.1	AJ239165	EF621394	KR078291	MF045440	MT789520	KR078291		JF824644			OP466262	DM465914		AB749672.1	EU715244	EF621394		EF621394
	EF621395	AB749673.1	EF621395	PV229429.1	PV150856.1	PV150856.1	PV229429.1	AJ239166	EF621395	KR078292	MF045441	MT789519	KR078292		JF824645			OP466261	DM465915		AB749673.1	EU715245	EF621395		EF621395
	EF621396	AB749674.1	EF621396	PV229428.1	PV150855.1	PV150855.1	PV229428.1	AJ239167	EF621396	KR078293	MF063013	MT789518	KR078293		JF824646			OP466260	DM465916		AB749674.1	EU715246	EF621396		EF621396
	EF621397	AB749675.1	EF621397	PV229427.1	PV150854.1	PV150854.1	PV229427.1	AJ239168	EF621397	KR078294	MF066922	MT789517	KR078294		JF824647			OP466259	DQ001334		AB749675.1	EU715247	EF621397		EF621397
	EF621398	AB749676.1	EF621398	PV229426.1	PV150853.1	PV150853.1	PV229426.1	AJ239169	EF621398	KR078295	MF092792	MT789516	KR078295		JF824648			OP466258	DQ001335		AB749676.1	EU715248	EF621398		EF621398
	EF621399	AB749677.1	EF621399	PV229425.1	PV150852.1	PV150852.1	PV229425.1	AJ239170	EF621399	KR078296	MF112229	MT789515	KR078296		JF824649			OP466257	DQ001336		AB749677.1	EU715249	EF621399		EF621399
	EF621400	AB749678.1	EF621400	PV229424.1	PV150851.1	PV150851.1	PV229424.1	AJ239171	EF621400	KR078297	MF112230	MT789514	KR078297		JF824650			OP466256	DQ001337		AB749678.1	EU716315	EF621400		EF621400
	EF621401	AB749679.1	EF621401	PV229423.1	PV150850.1	PV150850.1	PV229423.1	AJ239172	EF621401	KR078298	MF112231	MT789513	KR078298		JF824651			OP466255	DQ001338		AB749679.1	EU716316	EF621401		EF621401
	EF621402	AB749680.1	EF621402	PV229422.1	PV150849.1	PV150849.1	PV229422.1	AJ239173	EF621402	KR078307	MF112232	MT789511	KR078307		JF824652			OP466254	DQ001339		AB749680.1	EU716317	EF621402		EF621402
	EF621403	AB749681.1	EF621403	PV229421.1	PV150848.1	PV150848.1	PV229421.1	AJ239174	EF621403	KR091554	MF112233	MT789510	KR091554		JF824653			OP466253	DQ001340		AB749681.1	EU716318	EF621403		EF621403
	EU022525	AB749682.1	EU022525	PV229420.1	PV150847.1	PV150847.1	PV229420.1	AJ239175	EU022525	KR091555	MF112234	MT789509	KR091555		JF824654			OP466252	DQ001341		AB749682.1	EU716319	EU022525		EU022525
	EU022526	AB749683.1	EU022526	PV229419.1	PV150846.1	PV150846.1	PV229419.1	AJ239176	EU022526	KR091556	MF112235	MT789508	KR091556		JF824655			OP466251	DQ001342		AB749683.1	EU716320	EU022526		EU022526
	EU031525	AB749684.1	EU031525	PV229418.1	PV150845.1	PV150845.1	PV229418.1	AJ239177	EU031525	KR091557	MF112236	MT789507	KR091557		JN005786			OP466250	DQ007017		AB749684.1	EU716321	EU031525		EU031525
	EU031526	AB749685.1	EU031526	PV229417.1	PV150844.1	PV150844.1	PV229417.1	AJ239178	EU031526	KR091558	MF112237	MT789506	KR091558		JN005787			OP466249	DQ059618		AB749685.1	EU716322	EU031526		EU031526
	EU031527	AB749686.1	EU031527	PV229416.1	PV150843.1	PV150843.1	PV229416.1	AJ239179	EU031527	KR091559	MF112238	MT789505	KR091559		JN005788			OP466248	DQ059619		AB749686.1	EU716323	EU031527		EU031527
	EU031528	AB749687.1	EU031528	PV229415.1	PV150842.1	PV150842.1	PV229415.1	AJ239180	EU031528	KR091560	MF112239	MT789504	KR091560		JN005789			OP466247	DQ059620		AB749687.1	EU743936	EU031528		EU031528
	EU031529	AB749688.1	EU031529	PV229414.1	PV150841.1	PV150841.1	PV229414.1	AJ239181	EU031529	KR091561	MF112240	MT789503	KR091561		JN005790			OP466246	DQ059621		AB749688.1	EU743937	EU031529		EU031529
	EU031530	AB749689.1	EU031530	PV229413.1	PV150840.1	PV150840.1	PV229413.1	AJ239182	EU031530	KR091562	MF112241	MT789502	KR091562		JN005791			OP466245	DQ059622		AB749689.1	EU787986	EU031530		EU031530
	EU031531	AB749690.1	EU031531	PV229412.1	PV150839.1	PV150839.1	PV229412.1	AJ239183	EU031531	KR091563	MF112242	MT789501	KR091563		JN005792			OP466244	DQ059623		AB749690.1	EU787987	EU031531		EU031531
	EU086600	AB749691.1	EU086600	PV229411.1	PV150838.1	PV150838.1	PV229411.1	AJ239184	EU086600	KR091564	MF112243	MT789500	KR091564		JN005793			OP466243	DQ064801		AB749691.1	EU787988	EU086600		EU086600
	EU095850	AB749692.1	EU095850	PV229410.1	PV150837.1	PV150837.1	PV229410.1	AJ239185	EU095850	KR119085	MF112244	MT789499	KR119085		JN005794			OP466242	DQ064802		AB749692.1	EU787989	EU095850		EU095850
	EU111742	AB749693.1	EU111742	PV229409.1	PV150836.1	PV150836.1	PV229409.1	AJ239186	EU111742	KR150917	MF112245	MT789498	KR150917		JN005795			OP466241	DQ064803		AB749693.1	EU787990	EU111742		EU111742
	EU116941	AB749694.1	EU116941	PV229408.1	PV150835.1	PV150835.1	PV229408.1	AJ239187	EU116941	KR270606	MF112246	MT789497	KR270606		JN005796			OP466240	DQ064804		AB749694.1	EU787991	EU116941		EU116941
	EU139164	AB749695.1	EU139164	PV229407.1	PV150834.1	PV150834.1	PV229407.1	AJ239188	EU139164	KR493425	MF112247	MT789496	KR493425		JN005797			OP466239	DQ064805		AB749695.1	EU787992	EU139164		EU139164
	EU139165	AB749696.1	EU139165	PV229406.1	PV150833.1	PV150833.1	PV229406.1	AJ239189	EU139165	KR493426	MF112248	MT789495	KR493426		JN005798			OP466238	DQ064806		AB749696.1	EU787993	EU139165		EU139165
	EU194255	AB749697.1	EU194255	PV229405.1	PV150832.1	PV150832.1	PV229405.1	AJ239190	EU194255	KR493427	MF112249	MT789494	KR493427		JN005799			OP466237	DQ064807		AB749697.1	EU787994	EU194255		EU194255
	EU194256	AB749698.1	EU194256	PV229404.1	PV150831.1	PV150831.1	PV229404.1	AJ239191	EU194256	KR493428	MF125078	MT789493	KR493428		JN005800			OP466236	DQ064808		AB749698.1	EU787995	EU194256		EU194256
	EU200779	AB749699.1	EU200779	PV229403.1	PV150830.1	PV150830.1	PV229403.1	AJ239192	EU200779	KR493429	MF125079	MT789492	KR493429		JN005801			OP466235	DQ064809		AB749699.1	EU787996	EU200779		EU200779
	EU283045	AB749700.1	EU283045	PV229402.1	PV150829.1	PV150829.1	PV229402.1	AJ239193	EU283045	KR912106	MF125080	MT789491	KR912106		JN005802			OP466234	DQ064810		AB749700.1	EU787997	EU283045		EU283045
	EU283046	AB749701.1	EU283046	PV229401.1	PV150828.1	PV150828.1	PV229401.1	AJ239194	EU283046	KR912107	MF125081	MT789490	KR912107		JN005803			OP466233	DQ064811		AB749701.1	EU787998	EU283046		EU283046
	EU283047	AB749702.1	EU283047	PV229400.1	PV150827.1	PV150827.1	PV229400.1	AJ239195	EU283047	KR912108	MF125082	MT789489	KR912108		JN005804			OP466232	DQ064812		AB749702.1	EU787999	EU283047		EU283047
	EU283048	AB749703.1	EU283048	PV229399.1	PV150826.1	PV150826.1	PV229399.1	AJ239196	EU283048	KR912109	MF125083	MT789488	KR912109		JN005805			OP466231	DQ064813		AB749703.1	EU788000	EU283048		EU283048
	EU283049	AB749704.1	EU283049	PV229398.1	PV150825.1	PV150825.1	PV229398.1	AJ244027	EU283049	KR912110	MF125084	MT789487	KR912110		JN005806			OP466230	DQ064814		AB749704.1	EU788001	EU283049		EU283049
	EU283050	AB749705.1	EU283050	PV229397.1	PV150824.1	PV150824.1	PV229397.1	AJ244028	EU283050	KR912111	MF125085	MT789486	KR912111		JN005807			OP466229	DQ064815		AB749705.1	EU888880	EU283050		EU283050
	EU283051	AB749706.1	EU283051	PV229396.1	PV150823.1	PV150823.1	PV229396.1	AJ244029	EU283051	KR912112	MF125086	MT789485	KR912112		JN005808			OP466228	DQ068701		AB749706.1	FJ002276	EU283051		EU283051
	EU283052	AB749707.1	EU283052	PV229395.1	PV150822.1	PV150822.1	PV229395.1	AJ244030	EU283052	KR912113	MF125087	MT789484	KR912113		JN005809			OP466227	DQ069317		AB749707.1	FJ002277	EU283052		EU283052
	EU283053	AB749708.1	EU283053	PV229394.1	PV150821.1	PV150821.1	PV229394.1	AJ244031	EU283053	KR912114	MF125088	MT789483	KR912114		JN005810			OP466226	DQ069318		AB749708.1	FJ009224	EU283053		EU283053
	EU283054	AB749709.1	EU283054	PV229393.1	PV150820.1	PV150820.1	PV229393.1	AJ244032	EU283054	KR912115	MF125089	MT789482	KR912115		JN005811			OP466225	DQ070836		AB749709.1	FJ009225	EU283054		EU283054
	EU283055	AB749710.1	EU283055	PV229392.1	PV150819.1	PV150819.1	PV229392.1	AJ244033	EU283055	KR912116	MF125090	MT789481	KR912116		JN005812			OP466224	DQ070837		AB749710.1	FJ009226	EU283055		EU283055
	EU283056	AB749711.1	EU283056	PV229391.1	PV150818.1	PV150818.1	PV229391.1	AJ244034	EU283056	KR912117	MF125905	MT789480	KR912117		JN005813			OP466223	DQ070838		AB749711.1	FJ009227	EU283056		EU283056
	EU283057	AB749712.1	EU283057	PV229390.1	PV150817.1	PV150817.1	PV229390.1	AJ244035	EU283057	KR912118	MF125906	MT789479	KR912118		JN005814			OP466222	DQ070839		AB749712.1	FJ009228	EU283057		EU283057
	EU283058	AB749713.1	EU283058	PV229389.1	PV150816.1	PV150816.1	PV229389.1	AJ244036	EU283058	KR912119	MF125907	MT789478	KR912119		JN005815			OP466221	DQ070840		AB749713.1	FJ009229	EU283058		EU283058
	EU283059	AB749714.1	EU283059	PV229388.1	PV150815.1	PV150815.1	PV229388.1	AJ244037	EU283059	KR912120	MF125908	MT789477	KR912120		JN005816			OP466220	DQ072273		AB749714.1	FJ011000	EU283059		EU283059
	EU283060	AB749715.1	EU283060	PV229387.1	PV150814.1	PV150814.1	PV229387.1	AJ244038	EU283060	KR912121	MF125909	MT789476	KR912121		JN005817			OP466219	DQ072274		AB749715.1	FJ011004	EU283060		EU283060
	EU283061	AB749716.1	EU283061	PV229386.1	PV150813.1	PV150813.1	PV229386.1	AJ244039	EU283061	KR912122	MF125910	MT789475	KR912122		JN005818			OP466218	DQ075323		AB749716.1	FJ011005	EU283061		EU283061
	EU283062	AB749717.1	EU283062	PV229385.1	PV150812.1	PV150812.1	PV229385.1	AJ244040	EU283062	KR912123	MF125911	MT789474	KR912123		JN005819			OP466217	DQ075324		AB749717.1	FJ040791	EU283062		EU283062
	EU283063	AB749718.1	EU283063	PV229384.1	PV150811.1	PV150811.1	PV229384.1	AJ244041	EU283063	KR912124	MF125912	MT789473	KR912124		JN005820			OP466216	DQ084440		AB749718.1	FJ423604	EU283063		EU283063
	EU283064	AB749719.1	EU283064	PV229383.1	PV150810.1	PV150810.1	PV229383.1	AJ250060	EU283064	KR912125	MF125913	MT789472	KR912125		JN036400			OP466215	DQ099734		AB749719.1	FJ423605	EU283064		EU283064
	EU283065	AB749720.1	EU283065	PV229382.1	PV150809.1	PV150809.1	PV229382.1	AJ250061	EU283065	KR912126	MF125914	MT789471	KR912126		JN039334			OP466214	DQ144422		AB749720.1	FJ423606	EU283065		EU283065
	EU283066	AB749721.1	EU283066	PV229381.1	PV150808.1	PV150808.1	PV229381.1	AJ250062	EU283066	KR912127	MF125915	MT789470	KR912127		JN254648			OP466213	DQ157446		AB749721.1	FJ423607	EU283066		EU283066
	EU283067	AB749722.1	EU283067	PV229380.1	PV150807.1	PV150807.1	PV229380.1	AJ250063	EU283067	KR912128	MF125916	MT789469	KR912128		JN254658			OP466212	DQ160004		AB749722.1	FJ423608	EU283067		EU283067
	EU283068	AB749723.1	EU283068	PV229379.1	PV150806.1	PV150806.1	PV229379.1	AJ250064	EU283068	KR912129	MF125917	MT789468	KR912129		JN254712			OP466211	DQ167128		AB749723.1	FJ423609	EU283068		EU283068
	EU283069	AB749724.1	EU283069	PV229378.1	PV150805.1	PV150805.1	PV229378.1	AJ250065	EU283069	KR912130	MF125930	MT789467	KR912130		JN254732			OP466210	DQ167129		AB749724.1	X02000	EU283069		EU283069
	EU283070	AB749725.1	EU283070	PV229377.1	PV150804.1	PV150804.1	PV229377.1	AJ250066	EU283070	KR912131	MF125931	MT789466	KR912131		JN254733			OP466209	DQ167130		AB749725.1	Z77671	EU283070		EU283070
	EU283071	AB749726.1	EU283071	PV229376.1	PV150803.1	PV150803.1	PV229376.1	AJ250067	EU283071	KR912132	MF150315	MT789465	KR912132		JN254734			OP466208	DQ167131		AB749726.1	Z77672	EU283071		EU283071
	EU283072	AB749727.1	EU283072	PV229375.1	PV150802.1	PV150802.1	PV229375.1	AJ250068	EU283072	KR912133	MF150327	MT789464	KR912133		JN254735			OP466207	DQ167132		AB749727.1	Z77673	EU283072		EU283072
	EU283073	AB749728.1	EU283073	PV229374.1	PV150801.1	PV150801.1	PV229374.1	AJ250069	EU283073	KR912135	MF150330	MT789463	KR912135		JN254736			OP466206	DQ167133		AB749728.1	KU558767	EU283073		EU283073
	EU283074	AB749729.1	EU283074	PV229373.1	PV150800.1	PV150800.1	PV229373.1	AJ250070	EU283074	KR912138	MF150331	MT789462	KR912138		JN254741			OP466205	DQ167134		AB749729.1	KU558768	EU283074		EU283074
	EU283075	AB749730.1	EU283075	PV229372.1	PV150799.1	PV150799.1	PV229372.1	AJ250071	EU283075	KR912141	MF155785	MW916932	KR912141		JN254742			OP466204	DQ167135		AB749730.1	KU558769	EU283075		EU283075
	EU283076	AB749731.1	EU283076	PV229371.1	PV150798.1	PV150798.1	PV229371.1	AJ250072	EU283076	KR912145	MF155793	MW916931	KR912145		JN254743			OP466203	DQ167136		AB749731.1	KU558770	EU283076		EU283076
	EU283077	AB749732.1	EU283077	PV229370.1	PV150797.1	PV150797.1	PV229370.1	AJ250073	EU283077	KR912152	MF159533	MW916930	KR912152		JN254744			OP466202	DQ167137		AB749732.1	KU558771	EU283077		EU283077
	EU283078	AB749733.1	EU283078	PV229369.1	PV150796.1	PV150796.1	PV229369.1	AJ272478	EU283078	KR912153	MF185385	MW916927	KR912153		JN544446			OP466201	DQ167138		AB749733.1	KU558772	EU283078		EU283078
	EU283079	AB749734.1	EU283079	PV229368.1	PV150795.1	PV150795.1	PV229368.1	AJ272479	EU283079	KR912154	MF185386	MW916926	KR912154		JN598997			OP466200	DQ167139		AB749734.1	KU558773	EU283079		EU283079
	EU283080	AB749735.1	EU283080	PV229367.1	PV150794.1	PV150794.1	PV229367.1	AJ272480	EU283080	KR912155	MF185387	MW916925	KR912155		JN598998			OP466199	DQ167140		AB749735.1	KU558774	EU283080		EU283080
	EU283081	AB749736.1	EU283081	PV229366.1	PV150793.1	PV150793.1	PV229366.1	AJ272481	EU283081	KR912156	MF185388	MW916924	KR912156		JN598999			OP466198	DQ167141		AB749736.1	KU558775	EU283081		EU283081
	EU283082	AB749737.1	EU283082	PV229365.1	PV150792.1	PV150792.1	PV229365.1	AJ272482	EU283082	KR912160	MF185389	MW916923	KR912160		JN599000			OP466197	DQ167142		AB749737.1	KU558776	EU283082		EU283082
	EU283083	AB749738.1	EU283083	PV229364.1	PV150791.1	PV150791.1	PV229364.1	AJ272483	EU283083	KR912161	MF185390	MW916922	KR912161		JN599001			OP466196	DQ167143		AB749738.1	KU558777	EU283083		EU283083
	EU283084	AB749739.1	EU283084	PV229363.1	PV150790.1	PV150790.1	PV229363.1	AJ272484	EU283084	KR912163	MF185391	MW916921	KR912163		JN599002			OP466195	DQ167144		AB749739.1	KU558778	EU283084		EU283084
	EU283085	AB749740.1	EU283085	PV229362.1	PV150789.1	PV150789.1	PV229362.1	AJ272485	EU283085	KR912164	MF185392	MW916920	KR912164		JN599003			OP466194	DQ167145		AB749740.1	KU558779	EU283085		EU283085
	EU283086	AB749741.1	EU283086	PV229361.1	PV150788.1	PV150788.1	PV229361.1	AJ272486	EU283086	KT001484	MF185393	MW916919	KT001484		JN599004			OP466193	DQ167146		AB749741.1	KU558780	EU283086		EU283086
	EU283087	AB749742.1	EU283087	PV229360.1	PV150787.1	PV150787.1	PV229360.1	AJ272487	EU283087	KT001485	MF185394	MZ359808	KT001485		JN599005			OP466192	DQ167147		AB749742.1	KU558781	EU283087		EU283087
	EU283088	AB749743.1	EU283088	PV229359.1	PV150786.1	PV150786.1	PV229359.1	AJ272488	EU283088	KT001486	MF276670	MZ359807	KT001486		JN599006			OP466191	DQ167148		AB749743.1	KU558782	EU283088		EU283088
	EU311721	AB749744.1	EU311721	PV229358.1	PV150785.1	PV150785.1	PV229358.1	AJ272489	EU311721	KT001487	MF276671	MZ359806	KT001487		JN599007			OP466190	DQ167149		AB749744.1	KU558783	EU311721		EU311721
	EU311722	AB749745.1	EU311722	PV229357.1	PV150784.1	PV150784.1	PV229357.1	AJ272490	EU311722	KT001488	MF276672	MZ359805	KT001488		JN599008			OP466189	DQ167150		AB749745.1	KU558784	EU311722		EU311722
	EU311723	AB749746.1	EU311723	PV229356.1	PV150783.1	PV150783.1	PV229356.1	AJ272491	EU311723	KT001489	MF280266	MZ359804	KT001489		JN599009			OP466188	DQ167151		AB749746.1	KU558785	EU311723		EU311723
	EU311724	AB749747.1	EU311724	PV229355.1	PV150782.1	PV150782.1	PV229355.1	AJ272492	EU311724	KT001490	MF320299	MZ359803	KT001490		JN599010			OP466187	DQ167152		AB749747.1	KX499865	EU311724		EU311724
	EU311725	AB749748.1	EU311725	PV229354.1	PV150781.1	PV150781.1	PV229354.1	AJ272493	EU311725	KT001491	MF381029	MZ359802	KT001491		JN599011			OP466186	DQ230830		AB749748.1	KU725676	EU311725		EU311725
	EU311726	AB749749.1	EU311726	PV229353.1	PV150780.1	PV150780.1	PV229353.1	AJ272494	EU311726	KT001492	MF381030	MZ359801	KT001492		JN599012			OP466185	DQ230831		AB749749.1	KU725677	EU311726		EU311726
	EU311727	AB749750.1	EU311727	PV229352.1	PV150779.1	PV150779.1	PV229352.1	AJ272495	EU311727	KT001493	MF381031	MZ359800	KT001493		JN599013			OP466184	DQ230832		AB749750.1	KU725678	EU311727		EU311727
	EU311728	AB749751.1	EU311728	PV229351.1	PV150778.1	PV150778.1	PV229351.1	AJ272496	EU311728	KT004393	MF381032	MZ451147	KT004393		JN599014			OP466183	DQ230833		AB749751.1	KU725679	EU311728		EU311728
	EU350550	AB749752.1	EU350550	PV229350.1	PV150777.1	PV150777.1	PV229350.1	AJ277401	EU350550	KT013318	MF400852	MZ451146	KT013318		JN599015			OP466182	DQ230834		AB749752.1	KX347928	EU350550		EU350550
	EU350551	AB749753.1	EU350551	PV229349.1	PV150776.1	PV150776.1	PV229349.1	AJ277402	EU350551	KT030774	MF445083	MZ451145	KT030774		JN599016			OP466181	DQ230835		AB749753.1	KU847961	EU350551		EU350551
	EU350552	AB749754.1	EU350552	PV229348.1	PV150775.1	PV150775.1	PV229348.1	AJ417850	EU350552	KT030776	MF445084	MZ451144	KT030776		JN599017			OP466180	DQ287909		AB749754.1	KX545421	EU350552		EU350552
	EU359617	AB749755.1	EU359617	PV229347.1	PV150774.1	PV150774.1	PV229347.1	AJ417851	EU359617	KT030777	MF490384	MZ451143	KT030777		JN599020			OP466179	DQ287910		AB749755.1	KU578253	EU359617		EU359617
	EU359618	AB749756.1	EU359618	PV229346.1	PV150773.1	PV150773.1	PV229346.1	AJ417852	EU359618	KT030778	MF490385	MZ451142	KT030778		JN599021			OP466178	DQ287911		AB749756.1	KU578254	EU359618		EU359618
	EU359619	AB749757.1	EU359619	PV229345.1	PV150772.1	PV150772.1	PV229345.1	AJ417853	EU359619	KT070207	MF490428	MZ451141	KT070207		JN599022			OP466177	DQ287912		AB749757.1	KU578255	EU359619		EU359619
	EU359620	AB749758.1	EU359620	PV229344.1	PV150771.1	PV150771.1	PV229344.1	AJ417854	EU359620	KT070208	MF490429	MZ451140	KT070208		JN599023			OP466176	DQ287913		AB749758.1	KU578256	EU359620		EU359620
	EU359621	AB749759.1	EU359621	PV229343.1	PV150770.1	PV150770.1	PV229343.1	AJ417855	EU359621	KT070209	MF543463	MZ451139	KT070209		JN599024			OP466175	DQ287914		AB749759.1	KU578257	EU359621		EU359621
	EU359622	AB749760.1	EU359622	PV229342.1	PV150769.1	PV150769.1	PV229342.1	AJ417856	EU359622	KT070210	MF580074	MZ451138	KT070210		JN599025			OP466174	DQ287915		AB749760.1	KU578258	EU359622		EU359622
	EU359623	AB754590.1	EU359623	PV229341.1	PV150768.1	PV150768.1	PV229341.1	AJ417857	EU359623	KT070211	MF580075	MZ451137	KT070211		JN599026			OP466173	DQ287916		AB754590.1	KY094611	EU359623		EU359623
	EU359624	AB761609.1	EU359624	PV229340.1	PV150767.1	PV150767.1	PV229340.1	AJ417858	EU359624	KT070212	MF580140	MZ451136	KT070212		JN599027			OP466172	DQ287917		AB761609.1	KX228748	EU359624		EU359624
	EU359625	AB761610.1	EU359625	PV229339.1	PV150766.1	PV150766.1	PV229339.1	AJ417859	EU359625	KT070213	MF593140	MZ451135	KT070213		JN599028			OP466171	DQ288927		AB761610.1	KX228749	EU359625		EU359625
	EU359626	AB761611.1	EU359626	PV229338.1	PV150765.1	PV150765.1	PV229338.1	AJ417860	EU359626	KT161319	MF593141	MZ451134	KT161319		JN599029			OP466170	DQ294723		AB761611.1	KX371581	EU359626		EU359626
	EU359627	AB775947.1	EU359627	PV229337.1	PV150764.1	PV150764.1	PV229337.1	AJ417861	EU359627	KT161320	MF593142	MZ451133	KT161320		JN599030			OP466169	DQ352147		AB775947.1	KX371582	EU359627		EU359627
	EU359628	AB775948.1	EU359628	PV229336.1	PV150763.1	PV150763.1	PV229336.1	AJ417862	EU359628	KT161321	MF622072	MZ451132	KT161321		JN599031			OP466168	DQ352148		AB775948.1	KX371583	EU359628		EU359628
	EU359629	AB775949.1	EU359629	PV229335.1	PV150762.1	PV150762.1	PV229335.1	AJ417863	EU359629	KT161322	MF622074	MZ451131	KT161322		JN827385			OP466167	DQ352149		AB775949.1	KX371584	EU359629		EU359629
	EU359630	AB775950.1	EU359630	PV229334.1	PV150761.1	PV150761.1	PV229334.1	AJ417864	EU359630	KT161323	MF622075	MZ451130	KT161323		JQ031212			OP466166	DQ352150		AB775950.1	KX371585	EU359630		EU359630
	EU359631	AB775951.1	EU359631	PV229333.1	PV150760.1	PV150760.1	PV229333.1	AJ417865	EU359631	KT161324	MF622076	MZ451129	KT161324		JQ417662			OP466165	DQ352151		AB775951.1	KX371586	EU359631		EU359631
	EU359632	AB775952.1	EU359632	PV229332.1	PV150759.1	PV150759.1	PV229332.1	AJ417866	EU359632	KT161325	MF622077	MZ451128	KT161325		JQ417663			OP466164	DQ352152		AB775952.1	KX371587	EU359632		EU359632
	EU359633	AB775953.1	EU359633	PV229331.1	PV150758.1	PV150758.1	PV229331.1	AJ417867	EU359633	KT161326	MF681684	MZ451127	KT161326		JQ417664			OP466163	DQ352153		AB775953.1	KX371588	EU359633		EU359633
	EU359634	AB775954.1	EU359634	PV229330.1	PV150757.1	PV150757.1	PV229330.1	AJ783816	EU359634	KT161327	MF681685	MZ451126	KT161327		JQ417665			OP466162	DQ352154		AB775954.1	KY056763	EU359634		EU359634
	EU359635	AB775955.1	EU359635	PV229329.1	PV150756.1	PV150756.1	PV229329.1	AJ783817	EU359635	KT161328	MF681686	MZ451125	KT161328		JQ417666			OP466161	DQ352155		AB775955.1	KY056764	EU359635		EU359635
	EU359636	AB775956.1	EU359636	PV229328.1	PV150755.1	PV150755.1	PV229328.1	AJ783818	EU359636	KT161329	MF681687	MZ451124	KT161329		JQ417667			OP466160	DQ352156		AB775956.1	KY056765	EU359636		EU359636
	EU359637	AB775957.1	EU359637	PV229327.1	PV150754.1	PV150754.1	PV229327.1	AJ783819	EU359637	KT161330	MF681688	MZ451123	KT161330		JQ417689			OP466159	DQ355923		AB775957.1	KY056766	EU359637		EU359637
	EU359638	AB775958.1	EU359638	PV229326.1	PV150753.1	PV150753.1	PV229326.1	AJ783820	EU359638	KT161331	MF681689	MZ442384	KT161331		JQ417690			OP466158	DQ355924		AB775958.1	KU052888	EU359638		EU359638
	EU359639	AB775959.1	EU359639	PV229325.1	PV150752.1	PV150752.1	PV229325.1	AJ783821	EU359639	KT200106	MF687444	MZ417369	KT200106		JQ417691			OP466157	DQ355995		AB775959.1	KU052889	EU359639		EU359639
	EU359640	AB775960.1	EU359640	PV229324.1	PV150751.1	PV150751.1	PV229324.1	AJ783822	EU359640	KT200107	MF687445	MZ417368	KT200107		JQ417692			OP466156	DQ377138		AB775960.1	KU052890	EU359640		EU359640
	EU359641	AB775961.1	EU359641	PV229323.1	PV150750.1	PV150750.1	PV229323.1	AJ783823	EU359641	KT222031	MF687446	MZ417367	KT222031		JQ417717			OP466155	DQ377139		AB775961.1	KU052891	EU359641		EU359641
	EU359642	AB775962.1	EU359642	PV229322.1	PV150749.1	PV150749.1	PV229322.1	AJ783824	EU359642	KT222032	MF687447	MZ417366	KT222032		JQ942126			OP466154	DQ377140		AB775962.1	KU052892	EU359642		EU359642
	EU359643	AB775963.1	EU359643	PV229321.1	PV150748.1	PV150748.1	PV229321.1	AJ783825	EU359643	KT222033	MF687448	MZ417365	KT222033		JQ942127			OP466153	DQ377141		AB775963.1	KU052893	EU359643		EU359643
	EU359644	AB775964.1	EU359644	PV229320.1	PV150747.1	PV150747.1	PV229320.1	AJ783826	EU359644	KT222034	MF687450	MZ417364	KT222034		JQ942128			OP466152	DQ386091		AB775964.1	KU052894	EU359644		EU359644
	EU359645	AB775965.1	EU359645	PV229319.1	PV150746.1	PV150746.1	PV229319.1	AJ783827	EU359645	KT359274	MF687451	MZ417363	KT359274		JQ942129			OP466151	DQ386092		AB775965.1	KU052895	EU359645		EU359645
	EU359646	AB775966.1	EU359646	PV229318.1	PV150745.1	PV150745.1	PV229318.1	AJ783828	EU359646	KT366039	MF687452	MZ417362	KT366039		JQ942130			OP466150	DQ386093		AB775966.1	KU052896	EU359646		EU359646
	EU359647	AB775967.1	EU359647	PV229317.1	PV150744.1	PV150744.1	PV229317.1	AJ783829	EU359647	KT428797	MF770718	MZ417361	KT428797		JQ942131			OP466149	DQ386094		AB775967.1	KU052897	EU359647		EU359647
	EU359648	AB775968.1	EU359648	PV229316.1	PV150743.1	PV150743.1	PV229316.1	AM087620	EU359648	KT428798	MF770719	MZ417360	KT428798		JQ942133			OP466148	DQ386095		AB775968.1	KU666057	EU359648		EU359648
	EU359649	AB775969.1	EU359649	PV229315.1	PV150742.1	PV150742.1	PV229315.1	AM087621	EU359649	KT428799	MF788125	MZ417359	KT428799		JQ942134			OP466147	DQ386096		AB775969.1	KX434626	EU359649		EU359649
	EU359650	AB775970.1	EU359650	PV229314.1	PV150741.1	PV150741.1	PV229314.1	AM087622	EU359650	KT428800	MF788126	MZ417358	KT428800		JQ942135			OP466146	DQ386097		AB775970.1	KY971528	EU359650		EU359650
	EU359651	AB775971.1	EU359651	PV229313.1	PV150740.1	PV150740.1	PV229313.1	AM087623	EU359651	KT428801	MF788127	MZ417357	KT428801		JQ942136			OP466145	DQ386098		AB775971.1	KY971529	EU359651		EU359651
	EU359652	AB775972.1	EU359652	PV229312.1	PV150739.1	PV150739.1	PV229312.1	AM087624	EU359652	KT428802	MF788128	MZ417356	KT428802		JQ942137			OP466144	DQ386099		AB775972.1	KY971530	EU359652		EU359652
	EU359653	AB775973.1	EU359653	PV229311.1	PV150738.1	PV150738.1	PV229311.1	AM087625	EU359653	KT428803	MF928706	MZ388518	KT428803		JQ942138			OP466143	DQ386100		AB775973.1	KY971531	EU359653		EU359653
	EU359654	AB775974.1	EU359654	PV229310.1	PV150737.1	PV150737.1	PV229310.1	AM087626	EU359654	KT462770	MF928707	MZ388517	KT462770		JQ942139			OP466142	DQ386101		AB775974.1	KY971532	EU359654		EU359654
	EU359655	AB775975.1	EU359655	PV229309.1	PV150736.1	PV150736.1	PV229309.1	AM087627	EU359655	KT582100	MF928708	MZ388516	KT582100		JQ942140			OP466141	DQ386102		AB775975.1	MF041963	EU359655		EU359655
	EU359656	AB775976.1	EU359656	PV229308.1	PV150735.1	PV150735.1	PV229308.1	AM087628	EU359656	KT582102	MF961786	MZ388515	KT582102		JQ942141			OP466140	DQ386103		AB775976.1	KX709880	EU359656		EU359656
	EU359657	AB775977.1	EU359657	PV229307.1	PV150734.1	PV150734.1	PV229307.1	AM087629	EU359657	KT619178	MF977803	MZ388514	KT619178		JQ942142			OP466139	DQ386104		AB775977.1	KX150848	EU359657		EU359657
	EU359658	AB775978.1	EU359658	PV229306.1	PV150733.1	PV150733.1	PV229306.1	AM087630	EU359658	KT624199	MF977804	MZ388513	KT624199		JQ942143			OP466138	DQ386105		AB775978.1	KX159294	EU359658		EU359658
	EU359659	AB775979.1	EU359659	PV229305.1	PV150732.1	PV150732.1	PV229305.1	AM087631	EU359659	KT732122	MG008805	MZ388512	KT732122		JQ942144			OP466137	DQ400359		AB775979.1	KX159295	EU359659		EU359659
	EU359660	AB775980.1	EU359660	PV229304.1	PV150731.1	PV150731.1	PV229304.1	AM087632	EU359660	KT732214	MG008806	MZ388511	KT732214		JQ978704			OP466136	DQ401286		AB775980.1	KX159296	EU359660		EU359660
	EU362616	AB775981.1	EU362616	PV229303.1	PV150730.1	PV150730.1	PV229303.1	AM237414	EU362616	KT732215	MG181209	MZ388510	KT732215		JQ978705			OP466135	DQ402364		AB775981.1	KY011297	EU362616		EU362616
	EU362617	AB775982.1	EU362617	PV229302.1	PV150729.1	PV150729.1	PV229302.1	AM748726	EU362617	KT732216	MG181211	MZ388509	KT732216		JQ978706			OP466134	DQ402365		AB775982.1	KY011298	EU362617		EU362617
	EU362618	AB775983.1	EU362618	PV229301.1	PV150728.1	PV150728.1	PV229301.1	AM778835	EU362618	KT732217	MG181212	MZ388508	KT732217		JQ978707			OP466133	DQ431199		AB775983.1	KY011299	EU362618		EU362618
	EU362619	AB775984.1	EU362619	PV229300.1	PV150727.1	PV150727.1	PV229300.1	AM778836	EU362619	KT732218	MG181213	MZ388507	KT732218		JQ978708			OP466132	DQ448273		AB775984.1	KY011300	EU362619		EU362619
	EU362620	AB775985.1	EU362620	PV229299.1	PV150726.1	PV150726.1	PV229299.1	AM778837	EU362620	KT732219	MG181214	MZ388506	KT732219		JQ978709			OP466131	DQ448274		AB775985.1	KY011301	EU362620		EU362620
	EU362621	AB775986.1	EU362621	PV229298.1	PV150725.1	PV150725.1	PV229298.1	AM778838	EU362621	KT732220	MG181215	MZ388505	KT732220		JQ978710			OP466130	DQ448275		AB775986.1	KY011302	EU362621		EU362621
	EU362622	AB775987.1	EU362622	PV229297.1	PV150724.1	PV150724.1	PV229297.1	AM778839	EU362622	KT732221	MG181216	MZ388504	KT732221		JQ978711			OP466129	DQ448276		AB775987.1	KY214447	EU362622		EU362622
	EU362623	AB775988.1	EU362623	PV229296.1	PV150723.1	PV150723.1	PV229296.1	AM778840	EU362623	KT732222	MG181217	MZ388503	KT732222		JQ978712			OP466128	DQ448277		AB775988.1	MF100798	EU362623		EU362623
	EU362624	AB775989.1	EU362624	PV229295.1	PV150722.1	PV150722.1	PV229295.1	AM778841	EU362624	KT732223	MG181218	MZ388502	KT732223		JQ978713			OP466127	DQ449048		AB775989.1	MF100799	EU362624		EU362624
	EU362625	AB775990.1	EU362625	PV229294.1	PV150721.1	PV150721.1	PV229294.1	AM849051	EU362625	KT732224	MG181219	MZ388501	KT732224		JQ978714			OP466126	DQ449049		AB775990.1	MF100800	EU362625		EU362625
	EU368592	AB775991.1	EU368592	PV229293.1	PV150720.1	PV150720.1	PV229293.1	AM849052	EU368592	KT818817	MG190077	MZ388500	KT818817		JQ978715			OP466125	DQ449050		AB775991.1	MF100801	EU368592		EU368592
	EU368593	AB775992.1	EU368593	PV229292.1	PV150719.1	PV150719.1	PV229292.1	AM849053	EU368593	KT818818	MG190078	MZ388499	KT818818		JQ978716			OP466124	DQ449051		AB775992.1	MF100802	EU368593		EU368593
	EU368594	AB775993.1	EU368594	PV229291.1	PV150718.1	PV150718.1	PV229291.1	AM849054	EU368594	KT818819	MG190079	MZ388498	KT818819		JQ990061			OP466123	DQ449052		AB775993.1	MF100803	EU368594		EU368594
	EU418975	AB775994.1	EU418975	PV229290.1	PV150717.1	PV150717.1	PV229290.1	AM849055	EU418975	KT818820	MG190080	MZ388497	KT818820		JQ990062			OP466122	DQ449053		AB775994.1	MF100804	EU418975		EU418975
	EU418976	AB775995.1	EU418976	PV229289.1	PV150716.1	PV150716.1	PV229289.1	AM849056	EU418976	KT818821	MG190081	MZ388496	KT818821		JQ990063			OP466121	DQ449054		AB775995.1	MF100805	EU418976		EU418976
	EU442578	AB775996.1	EU442578	PV229288.1	PV150715.1	PV150715.1	PV229288.1	AM849057	EU442578	KT818822	MG190082	MZ388495	KT818822		JQ990064			OP466120	DQ449055		AB775996.1	MF100806	EU442578		EU442578
	EU442579	AB775997.1	EU442579	PV229287.1	PV150714.1	PV150714.1	PV229287.1	AM849058	EU442579	KT818823	MG190083	MZ388494	KT818823		JQ990065			OP466119	DQ449056		AB775997.1	MF100807	EU442579		EU442579
	EU442580	AB775998.1	EU442580	PV229286.1	PV150713.1	PV150713.1	PV229286.1	AM849059	EU442580	KT818824	MG190084	MZ388493	KT818824		JQ990066			OP466118	DQ449057		AB775998.1	MF100808	EU442580		EU442580
	EU526388	AB775999.1	EU526388	PV229285.1	PV150712.1	PV150712.1	PV229285.1	AM849060	EU526388	KT818825	MG190085	MZ388492	KT818825		JQ990067			OP466117	DQ449058		AB775999.1	MF100809	EU526388		EU526388
	EU526403	AB776000.1	EU526403	PV229284.1	PV150705.1	PV150705.1	PV229284.1	AM849061	EU526403	KT818826	MG190086	MZ379787	KT818826		JQ990068			OP466116	DQ449059		AB776000.1	MF100810	EU526403		EU526403
	EU526404	AB776001.1	EU526404	PV229283.1	PV150704.1	PV150704.1	PV229283.1	AM849062	EU526404	KT818827	MG190087	MZ361824	KT818827		JQ990069			OP466115	DQ449060		AB776001.1	MF100811	EU526404		EU526404
	EU526405	AB808757.1	EU526405	PV229282.1	PV150703.1	PV150703.1	PV229282.1	AM849063	EU526405	KT818828	MG190088	MZ361822	KT818828		JX014436			OP466114	DQ449061		AB808757.1	KY057345	EU526405		EU526405
	EU526406	AB808758.1	EU526406	PV229281.1	PV150702.1	PV150702.1	PV229281.1	AM849064	EU526406	KT818829	MG190089	MZ361821	KT818829		JX036511			OP466113	DQ449062		AB808758.1	KY057346	EU526406		EU526406
	EU526407	AB808759.1	EU526407	PV229280.1	PV150701.1	PV150701.1	PV229280.1	AM849065	EU526407	KT826536	MG190090	MZ361818	KT826536		JX036512			OP466112	DQ449063		AB808759.1	KY057347	EU526407		EU526407
	EU526408	AB808760.1	EU526408	PV229279.1	PV150700.1	PV150700.1	PV229279.1	AM849066	EU526408	KT826537	MG190091	MZ361814	KT826537		JX051516			OP466111	DQ449064		AB808760.1	KY057348	EU526408		EU526408
	EU526409	AB808761.1	EU526409	PV229278.1	PV150699.1	PV150699.1	PV229278.1	AM849067	EU526409	KT835055	MG190092	MZ361812	KT835055		JX051517			OP466110	DQ449065		AB808761.1	KY057349	EU526409		EU526409
	EU526410	AB808762.1	EU526410	PV229277.1	PV150698.1	PV150698.1	PV229277.1	AM849068	EU526410	KT835058	MG190093	MZ361810	KT835058		JX158324			OP466109	DQ449066		AB808762.1	KY057350	EU526410		EU526410
	EU526411	AB808763.1	EU526411	PV229276.1	PV150697.1	PV150697.1	PV229276.1	AM849069	EU526411	KT835059	MG190094	MZ361809	KT835059		JX183259			OP466108	DQ449067		AB808763.1	KY057351	EU526411		EU526411
	EU563940	AB808764.1	EU563940	PV229275.1	PV150696.1	PV150696.1	PV229275.1	AM849070	EU563940	KT835060	MG190095	MZ361808	KT835060		JX183260			OP466107	DQ449068		AB808764.1	KY057352	EU563940		EU563940
	EU563941	AB808765.1	EU563941	PV229274.1	PV150695.1	PV150695.1	PV229274.1	AM849071	EU563941	KT835061	MG193911	MZ361807	KT835061		JX183261			OP466106	DQ449628		AB808765.1	KY057353	EU563941		EU563941
	EU563942	AB808766.1	EU563942	PV229273.1	PV150694.1	PV150694.1	PV229273.1	AM849072	EU563942	KT835062	MG193913	MZ361806	KT835062		JX183262			OP466105	DQ458217		AB808766.1	KY057354	EU563942		EU563942
	EU563943	AB808767.1	EU563943	PV229272.1	PV150693.1	PV150693.1	PV229272.1	AM849073	EU563943	KT835063	MG193914	MZ361805	KT835063		JX183263			OP466104	DQ458218		AB808767.1	KY057355	EU563943		EU563943
	EU563944	AB808768.1	EU563944	PV229271.1	PV150692.1	PV150692.1	PV229271.1	AM849074	EU563944	KT835064	MG193915	MZ361803	KT835064		JX183264			OP466103	DQ459472		AB808768.1	KY057356	EU563944		EU563944
	EU570222	AB808769.1	EU570222	PV229270.1	PV150691.1	PV150691.1	PV229270.1	AM849075	EU570222	KT835065	MG193916	MZ361802	KT835065		JX183265			OP466102	DQ459473		AB808769.1	KY057357	EU570222		EU570222
	EU570223	AB808770.1	EU570223	PV229269.1	PV150690.1	PV150690.1	PV229269.1	AM849076	EU570223	KT835066	MG193917	MZ361801	KT835066		JX183266			OP466101	DQ459474		AB808770.1	KY057358	EU570223		EU570223
	EU570224	AB808771.1	EU570224	PV229268.1	PV150689.1	PV150689.1	PV229268.1	AM849077	EU570224	KT835067	MG193918	MZ361800	KT835067		JX183267			OP466100	DQ459475		AB808771.1	KY057359	EU570224		EU570224
	EU570225	AB808772.1	EU570225	PV229267.1	PV150688.1	PV150688.1	PV229267.1	AM849078	EU570225	KT835068	MG210559	MZ361798	KT835068		JX183268			OP466099	DQ459476		AB808772.1	MF964188	EU570225		EU570225
	EU570226	AB808773.1	EU570226	PV229266.1	PV150687.1	PV150687.1	PV229266.1	AM849079	EU570226	KT835069	MG210560	MZ361797	KT835069		JX183269			OP466098	DQ472165		AB808773.1	MF964189	EU570226		EU570226
	EU570227	AB808774.1	EU570227	PV229265.1	PV150686.1	PV150686.1	PV229265.1	AM849080	EU570227	KT835070	MG210561	MZ361796	KT835070		JX183270			OP466097	DQ472166		AB808774.1	KY364191	EU570227		EU570227
	EU570228	AB808775.1	EU570228	PV229264.1	PV150685.1	PV150685.1	PV229264.1	AM849081	EU570228	KT835071	MG210562	MZ361795	KT835071		JX183271			OP466096	DQ472167		AB808775.1	KY807293	EU570228		EU570228
	EU570229	AB808776.1	EU570229	PV229263.1	PV150684.1	PV150684.1	PV229263.1	AM849082	EU570229	KT835072	MG210563	MZ361794	KT835072		JX183272			OP466095	DQ472168		AB808776.1	KY807294	EU570229		EU570229
	EU570230	AB808777.1	EU570230	PV229262.1	PV150683.1	PV150683.1	PV229262.1	AM849083	EU570230	KT835073	MG210564	MZ361793	KT835073		JX183273			OP466094	DQ473615		AB808777.1	KX897605	EU570230		EU570230
	EU570231	AB808778.1	EU570231	PV229261.1	PV150682.1	PV150682.1	PV229261.1	AM849084	EU570231	KT835074	MG210565	MZ361791	KT835074		JX183274			OP466093	DQ480150		AB808778.1	KX897606	EU570231		EU570231
	EU570232	AB808779.1	EU570232	PV229260.1	PV150681.1	PV150681.1	PV229260.1	AM849085	EU570232	KT835075	MG323534	MZ361790	KT835075		JX183275			OP466092	DQ480151		AB808779.1	KX897607	EU570232		EU570232
	EU570233	AB808780.1	EU570233	PV229259.1	PV150680.1	PV150680.1	PV229259.1	AM849086	EU570233	KT835076	MG384741	MZ361789	KT835076		JX183276			OP466091	DQ480152		AB808780.1	KX897608	EU570233		EU570233
	EU570234	AB831538.1	EU570234	PV229258.1	PV150679.1	PV150679.1	PV229258.1	AM849087	EU570234	KT835077	MG384742	MZ361788	KT835077		JX183277			OP466090	DQ480153		AB831538.1	KX897609	EU570234		EU570234
	EU589323	AB831539.1	EU589323	PV229257.1	PV150678.1	PV150678.1	PV229257.1	AM849088	EU589323	KT851526	MG384743	MZ361787	KT851526		JX215252			OP466089	DQ480154		AB831539.1	KX897610	EU589323		EU589323
	EU622495	AB831540.1	EU622495	PV229256.1	PV150677.1	PV150677.1	PV229256.1	AM849089	EU622495	KT851527	MG384744	MZ361786	KT851527		JX215253			OP466088	DQ480155		AB831540.1	KX897611	EU622495		EU622495
	EU622496	AB831541.1	EU622496	PV229255.1	PV150676.1	PV150676.1	PV229255.1	AM849090	EU622496	KT851528	MG384745	MZ361785	KT851528		JX215254			OP466087	DQ480156		AB831541.1	KX897612	EU622496		EU622496
	EU622497	AB831542.1	EU622497	PV229254.1	PV150675.1	PV150675.1	PV229254.1	AM849091	EU622497	KT851529	MG384746	MZ361784	KT851529		JX219957			OP466086	DQ480157		AB831542.1	KY350199	EU622497		EU622497
	EU637854	AB831543.1	EU637854	PV229253.1	PV150674.1	PV150674.1	PV229253.1	AM849092	EU637854	KT851530	MG384747	MZ361783	KT851530		JX219958			OP466085	DQ487085		AB831543.1	KY350200	EU637854		EU637854
	EU650418	AB831544.1	EU650418	PV229252.1	PV150673.1	PV150673.1	PV229252.1	AM849093	EU650418	KT851531	MG384748	MZ361782	KT851531		JX219959			OP466084	DQ487086		AB831544.1	KY350201	EU650418		EU650418
	EU678787	AB831545.1	EU678787	PV229251.1	PV150672.1	PV150672.1	PV229251.1	AM849094	EU678787	KT851532	MG384749	MZ361781	KT851532		JX219960			OP466083	DQ490205		AB831545.1	KY350202	EU678787		EU678787
	EU678788	AB831546.1	EU678788	PV229250.1	PV150671.1	PV150671.1	PV229250.1	AM849095	EU678788	KT851533	MG384750	MZ361780	KT851533		JX219961			OP466082	DQ490206		AB831546.1	KY350203	EU678788		EU678788
	EU678789	AB831547.1	EU678789	PV229249.1	PV150670.1	PV150670.1	PV229249.1	AM850904	EU678789	KT851534	MG384751	MZ361779	KT851534		JX219962			OP466081	DQ490207		AB831547.1	KY350204	EU678789		EU678789
	EU678790	AB831548.1	EU678790	PV229248.1	PV150669.1	PV150669.1	PV229248.1	AM850905	EU678790	KT851535	MG384752	MZ361777	KT851535		JX219963			OP466080	DQ490208		AB831548.1	KY350205	EU678790		EU678790
	EU694402	AB831549.1	EU694402	PV229247.1	PV150668.1	PV150668.1	PV229247.1	AM850906	EU694402	KT851536	MG384753	MZ361775	KT851536		JX219964			OP466079	DQ490209		AB831549.1	KY350206	EU694402		EU694402
	EU714028	AB831550.1	EU714028	PV229246.1	PV150667.1	PV150667.1	PV229246.1	AM943859	EU714028	KT851537	MG384754	MZ361774	KT851537		JX219965			OP466078	DQ490210		AB831550.1	KY350207	EU714028		EU714028
	EU714029	AB831551.1	EU714029	PV229245.1	PV150666.1	PV150666.1	PV229245.1	AM943860	EU714029	KT851538	MG384755	MZ361772	KT851538		JX219966			OP466077	DQ490211		AB831551.1	KY350208	EU714029		EU714029
	EU714034	AB831552.1	EU714034	PV229244.1	PV150665.1	PV150665.1	PV229244.1	AM943861	EU714034	KT879850	MG384756	MZ361771	KT879850		JX219967			OP466076	DQ490212		AB831552.1	KY350209	EU714034		EU714034
	EU753856	AB831553.1	EU753856	PV229243.1	PV150664.1	PV150664.1	PV229243.1	AM943862	EU753856	KT932335	MG384757	MZ361769	KT932335		JX219968			OP466075	DQ490213		AB831553.1	KY350210	EU753856		EU753856
	EU780077	AB831554.1	EU780077	PV229242.1	PV150663.1	PV150663.1	PV229242.1	AM943863	EU780077	KU053773	MG384758	MZ361768	KU053773		JX219969			OP466074	DQ490214		AB831554.1	KY350211	EU780077		EU780077
	EU780078	AB831555.1	EU780078	PV229241.1	PV150662.1	PV150662.1	PV229241.1	AM943864	EU780078	KU053774	MG384759	MZ361767	KU053774		JX266440			OP466073	DQ490215		AB831555.1	KY350212	EU780078		EU780078
	EU780079	AB831556.1	EU780079	PV229240.1	PV150661.1	PV150661.1	PV229240.1	AM943865	EU780079	KU053775	MG384760	MZ361766	KU053775		JX266441			OP466072	DQ490216		AB831556.1	KY350213	EU780079		EU780079
	EU780080	AB831557.1	EU780080	PV229239.1	PV150660.1	PV150660.1	PV229239.1	AM943866	EU780080	KU053776	MG384761	MZ361765	KU053776		JX266442			OP466071	DQ490217		AB831557.1	MF437053	EU780080		EU780080
	EU780081	AB831558.1	EU780081	PV229238.1	PV150659.1	PV150659.1	PV229238.1	AM943867	EU780081	KU053777	MG384762	MZ361764	KU053777		JX266443			OP466070	DQ490218		AB831558.1	KY774571	EU780081		EU780081
	EU812232	AB831559.1	EU812232	PV229237.1	PV150658.1	PV150658.1	PV229237.1	AM943868	EU812232	KU053778	MG437091	MZ361763	KU053778		JX266444			OP466069	DQ490219		AB831559.1	KY774572	EU812232		EU812232
	EU817497	AB831560.1	EU817497	PV229236.1	PV146175.1	PV146175.1	PV229236.1	AM943869	EU817497	KU053779	MG437092	MZ361758	KU053779		JX266445			OP466068	DQ490220		AB831560.1	KY774573	EU817497		EU817497
	EU822336	AB831561.1	EU822336	PV229235.1	PV146174.1	PV146174.1	PV229235.1	AM943870	EU822336	KU053780	MG437093	MZ361757	KU053780		JX266446			OP466067	DQ490221		AB831561.1	KY774574	EU822336		EU822336
	EU822337	AB831562.1	EU822337	PV229234.1	PV146173.1	PV146173.1	PV229234.1	AM943871	EU822337	KU053781	MG437094	MZ361756	KU053781		JX308248			OP466066	DQ492307		AB831562.1	KY774575	EU822337		EU822337
	EU822338	AB831563.1	EU822338	PV229233.1	PV146172.1	PV146172.1	PV229233.1	AM943872	EU822338	KU053782	MG437095	MZ361755	KU053782		JX308249			OP466065	DQ492308		AB831563.1	KY774576	EU822338		EU822338
	EU822339	AB831564.1	EU822339	PV229232.1	PV146171.1	PV146171.1	PV229232.1	AM943873	EU822339	KU053783	MG460610	MZ361754	KU053783		JX308261			OP466064	DQ492309		AB831564.1	KY774577	EU822339		EU822339
	EU822340	AB831565.1	EU822340	PV229231.1	PV146170.1	PV146170.1	PV229231.1	AM943874	EU822340	KU053784	MG460612	MZ361753	KU053784		JX402874			OP466063	DQ492310		AB831565.1	KY774578	EU822340		EU822340
	EU822341	AB831566.1	EU822341	PV229230.1	PV146169.1	PV146169.1	PV229230.1	AM943875	EU822341	KU053785	MG558348	MZ361752	KU053785		JX402880			OP466062	DQ492311		AB831566.1	MF953415	EU822341		EU822341
	EU826083	AB831567.1	EU826083	PV229229.1	PV146168.1	PV146168.1	PV229229.1	AM943876	EU826083	KU053786	MG558349	MZ361751	KU053786		JX418023			OP466061	DQ492312		AB831567.1	MF953416	EU826083		EU826083
	EU826084	AB831568.1	EU826084	PV229228.1	PV146167.1	PV146167.1	PV229228.1	AY026867	EU826084	KU053787	MG558350	MZ361749	KU053787		JX418024			OP466060	DQ494213		AB831568.1	MF953417	EU826084		EU826084
	EU826085	AB831569.1	EU826085	PV229227.1	PV146166.1	PV146166.1	PV229227.1	AY026868	EU826085	KU053788	MG558351	MZ361748	KU053788		JX418025			OP466059	DQ515801		AB831569.1	MF953418	EU826085		EU826085
	EU826086	AB831570.1	EU826086	PV229226.1	PV146165.1	PV146165.1	PV229226.1	AY026869	EU826086	KU053789	MG570024	MZ361747	KU053789		JX418026			OP466058	DQ515802		AB831570.1	MF953419	EU826086		EU826086
	EU857816	AB831571.1	EU857816	PV229225.1	PV146164.1	PV146164.1	PV229225.1	AY026870	EU857816	KU053790	MG570025	MZ361746	KU053790		JX418027			OP466057	DQ646404		AB831571.1	MF953420	EU857816		EU857816
	EU889030	AB831572.1	EU889030	PV229224.1	PV146163.1	PV146163.1	PV229224.1	AY026871	EU889030	KU053791	MG570026	MZ361745	KU053791		JX418028			OP466056	DQ646405		AB831572.1	MF953421	EU889030		EU889030
	EU889031	AB831573.1	EU889031	PV229223.1	PV146162.1	PV146162.1	PV229223.1	AY026872	EU889031	KU053792	MG570027	MZ361744	KU053792		JX418029			OP466055	DQ646406		AB831573.1	MF953422	EU889031		EU889031
	EU889032	AB831574.1	EU889032	PV229222.1	PV146161.1	PV146161.1	PV229222.1	AY026873	EU889032	KU053793	MG570032	MZ361743	KU053793		JX418030			OP466054	DQ659352		AB831574.1	MF953423	EU889032		EU889032
	EU914938	AB831575.1	EU914938	PV229221.1	PV146160.1	PV146160.1	PV229221.1	AY026874	EU914938	KU053794	MG570033	MZ031274	KU053794		JX418031			OP466053	DQ659353		AB831575.1	MF953424	EU914938		EU914938
	EU914939	AB831576.1	EU914939	PV229220.1	PV146159.1	PV146159.1	PV229220.1	AY026875	EU914939	KU053795	MG570034	MZ031273	KU053795		JX418032			OP466052	DQ659354		AB831576.1	MF953425	EU914939		EU914939
	EU925393	AB831577.1	EU925393	PV229219.1	PV146158.1	PV146158.1	PV229219.1	AY026876	EU925393	KU170065	MG570035	MZ031272	KU170065		JX434636			OP466051	DQ659355		AB831577.1	MF953426	EU925393		EU925393
	EU925648	AB846651.1	EU925648	PV229218.1	PV146157.1	PV146157.1	PV229218.1	AY026877	EU925648	KU176117	MG570036	MZ031271	KU176117		JX486006			OP466050	DQ659356		AB846651.1	MF953427	EU925648		EU925648
	EU925649	AB846652.1	EU925649	PV229217.1	PV146156.1	PV146156.1	PV229217.1	AY026878	EU925649	KU176118	MG570039	MZ031270	KU176118		JX486007			OP466049	DQ659357		AB846652.1	MF953428	EU925649		EU925649
	EU930426	AB846653.1	EU930426	PV229216.1	PV146155.1	PV146155.1	PV229216.1	AY026879	EU930426	KU176119	MG570040	MZ031269	KU176119		JX486008			OP466048	DQ659358		AB846653.1	MF953429	EU930426		EU930426
	EU930427	AB846654.1	EU930427	PV229215.1	PV146154.1	PV146154.1	PV229215.1	AY026880	EU930427	KU176120	MG570041	MZ031268	KU176120		JX486009			OP466047	DQ659359		AB846654.1	MF953430	EU930427		EU930427
	EU930428	AB846655.1	EU930428	PV229214.1	PV146153.1	PV146153.1	PV229214.1	AY026881	EU930428	KU176121	MG570042	MZ031267	KU176121		JX486010			OP466046	DQ659360		AB846655.1	MF953431	EU930428		EU930428
	EU930429	AB846656.1	EU930429	PV229213.1	PV146152.1	PV146152.1	PV229213.1	AY026882	EU930429	KU176122	MG570043	MZ031266	KU176122		JX486011			OP466045	DQ659361		AB846656.1	MF953432	EU930429		EU930429
	EU930430	AB846657.1	EU930430	PV229212.1	PV146151.1	PV146151.1	PV229212.1	AY026883	EU930430	KU176123	MG570044	MZ031265	KU176123		JX486012			OP466044	DQ659362		AB846657.1	MF953433	EU930430		EU930430
	EU930431	AB846662.1	EU930431	PV229211.1	PV146150.1	PV146150.1	PV229211.1	AY026884	EU930431	KU176124	MG570045	MZ031264	KU176124		JX486013			OP466043	DQ659363		AB846662.1	MF953434	EU930431		EU930431
	EU930432	AB848366.1	EU930432	PV229210.1	PV146149.1	PV146149.1	PV229210.1	AY026885	EU930432	KU213613	MG570046	MZ031263	KU213613		JX486014			OP466042	DQ659364		AB848366.1	MF953435	EU930432		EU930432
	EU930433	AB848367.1	EU930433	PV229209.1	PV146148.1	PV146148.1	PV229209.1	AY026886	EU930433	KU213614	MG593153	MZ031262	KU213614		JX486015			OP466041	DQ659365		AB848367.1	MF953436	EU930433		EU930433
	EU930434	AB848368.1	EU930434	PV229208.1	PV146147.1	PV146147.1	PV229208.1	AY026887	EU930434	KU221502	MG593154	MZ031261	KU221502		JX497761			OP466040	DQ659366		AB848368.1	MF953437	EU930434		EU930434
	EU930435	AB848369.1	EU930435	PV229207.1	PV146146.1	PV146146.1	PV229207.1	AY026888	EU930435	KU351244	MG593155	MZ031260	KU351244		JX497762			OP466039	DQ664534		AB848369.1	MF953438	EU930435		EU930435
	EU930436	AB848370.1	EU930436	PV229206.1	PV146145.1	PV146145.1	PV229206.1	AY026889	EU930436	KU351245	MG593156	MZ031259	KU351245		JX497763			OP466038	DQ674739		AB848370.1	MF953439	EU930436		EU930436
	EU930437	AB848371.1	EU930437	PV229205.1	PV146144.1	PV146144.1	PV229205.1	AY026890	EU930437	KU351246	MG593157	MZ031257	KU351246		JX532986			OP466037	DQ679419		AB848371.1	MF953440	EU930437		EU930437
	FJ008695	AB848372.1	FJ008695	PV229204.1	PV146143.1	PV146143.1	PV229204.1	AY026891	FJ008695	KU351247	MG593158	MZ031256	KU351247		JX532987			OP466036	DQ679420		AB848372.1	MF953441	FJ008695		FJ008695
	FJ156074	AB848373.1	FJ156074	PV229203.1	PV146142.1	PV146142.1	PV229203.1	AY026892	FJ156074	KU351248	MG593159	MZ031255	KU351248		JX556684			OP466035	DQ830980		AB848373.1	MF953442	FJ156074		FJ156074
	FJ156075	AB848374.1	FJ156075	PV229202.1	PV146141.1	PV146141.1	PV229202.1	AY026893	FJ156075	KU351249	MG593160	MZ031254	KU351249		JX556685			OP466034	DQ830981		AB848374.1	MF953443	FJ156075		FJ156075
	FJ156076	AB851421.1	FJ156076	PV229201.1	PV146140.1	PV146140.1	PV229201.1	AY026894	FJ156076	KU359735	MG647030	MZ031253	KU359735		JX631240			OP466033	DQ834384		AB851421.1	MF953444	FJ156076		FJ156076
	FJ156077	AB851422.1	FJ156077	PV229200.1	PV146139.1	PV146139.1	PV229200.1	AY027629	FJ156077	KU359736	MG647031	MZ031252	KU359736		JX631241			OP466032	DQ859267		AB851422.1	MF953445	FJ156077		FJ156077
	FJ156078	AB851423.1	FJ156078	PV229199.1	PV146138.1	PV146138.1	PV229199.1	AY027630	FJ156078	KU360129	MG647032	MZ031251	KU360129		JX631242			OP466031	DQ859268		AB851423.1	MF953446	FJ156078		FJ156078
	FJ156079	AB851424.1	FJ156079	PV229198.1	PV146137.1	PV146137.1	PV229198.1	AY027631	FJ156079	KU382105	MG647033	MZ031250	KU382105		JX631243			OP466030	DQ859269		AB851424.1	MF953447	FJ156079		FJ156079
	FJ156080	AB851425.1	FJ156080	PV229197.1	PV146136.1	PV146136.1	PV229197.1	AY027632	FJ156080	KU382112	MG647034	MZ031249	KU382112		JX631244			OP466029	DQ859270		AB851425.1	MF953448	FJ156080		FJ156080
	FJ167369	AB851426.1	FJ167369	PV229196.1	PV146135.1	PV146135.1	PV229196.1	AY027633	FJ167369	KU500027	MG652493	MZ031248	KU500027		JX631245			OP466028	DQ859271		AB851426.1	MF953449	FJ167369		FJ167369
	FJ167370	AB851427.1	FJ167370	PV229195.1	PV146134.1	PV146134.1	PV229195.1	AY027634	FJ167370	KU504556	MG656449	MZ031247	KU504556		JX631246			OP466027	DQ859272		AB851427.1	MF953450	FJ167370		FJ167370
	FJ167371	AB851428.1	FJ167371	PV229194.1	PV146133.1	PV146133.1	PV229194.1	AY027635	FJ167371	KU504563	MG656450	MZ031246	KU504563		JX631247			OP466026	DQ859273		AB851428.1	MF953451	FJ167371		FJ167371
	FJ167372	AB851429.1	FJ167372	PV229193.1	PV146132.1	PV146132.1	PV229193.1	AY027636	FJ167372	KU504566	MG656451	MZ031245	KU504566		JX631248			OP466025	DQ859274		AB851429.1	MF953452	FJ167372		FJ167372
	FJ167373	AB851430.1	FJ167373	PV229192.1	PV146131.1	PV146131.1	PV229192.1	AY027637	FJ167373	KU508538	MG656452	MZ031244	KU508538		JX631249			OP466024	DQ859275		AB851430.1	MF953453	FJ167373		FJ167373
	FJ167374	AB851431.1	FJ167374	PV229191.1	PV146130.1	PV146130.1	PV229191.1	AY027638	FJ167374	KU517874	MG656453	MZ031243	KU517874		JX631250			OP466023	DQ901375		AB851431.1	MF953454	FJ167374		FJ167374
	FJ167375	AB851432.1	FJ167375	PV229190.1	PV146129.1	PV146129.1	PV229190.1	AY027639	FJ167375	KU517875	MG682575	MZ031242	KU517875		JX631251			OP466022	DQ901376		AB851432.1	MF953455	FJ167375		FJ167375
	FJ167376	AB851433.1	FJ167376	PV229189.1	PV146128.1	PV146128.1	PV229189.1	AY027640	FJ167376	KU523256	MG682576	MZ031240	KU523256		JX631252			OP466021	DQ901377		AB851433.1	MF953456	FJ167376		FJ167376
	FJ167377	AB851434.1	FJ167377	PV229188.1	PV146127.1	PV146127.1	PV229188.1	AY027641	FJ167377	KU528624	MG682577	MZ031239	KU528624		JX631253			OP466020	DQ911550		AB851434.1	MF953457	FJ167377		FJ167377
	FJ167378	AB851435.1	FJ167378	PV229187.1	PV146126.1	PV146126.1	PV229187.1	AY027642	FJ167378	KU528625	MG682578	MZ031238	KU528625		JX631254			OP466019	DQ911551		AB851435.1	MF953458	FJ167378		FJ167378
	FJ167379	AB851436.1	FJ167379	PV229186.1	PV146125.1	PV146125.1	PV229186.1	AY027643	FJ167379	KU570471	MG682579	MZ031237	KU570471		JX631255			OP466018	DQ911552		AB851436.1	MF953459	FJ167379		FJ167379
	FJ167380	AB851437.1	FJ167380	PV229185.1	PV146124.1	PV146124.1	PV229185.1	AY027644	FJ167380	KU570472	MG682580	MZ031236	KU570472		JX857301			OP466017	DQ911553		AB851437.1	MF953460	FJ167380		FJ167380
	FJ167381	AB851438.1	FJ167381	PV229184.1	PV146123.1	PV146123.1	PV229184.1	AY037009	FJ167381	KU679369	MG682581	MZ031235	KU679369		JX857302			OP466016	DQ912828		AB851438.1	MF953461	FJ167381		FJ167381
	FJ167382	AB851439.1	FJ167382	PV229183.1	PV146122.1	PV146122.1	PV229183.1	AY037010	FJ167382	KU679370	MG682582	MZ031234	KU679370		JX857303			OP466015	DQ912829		AB851439.1	MF953462	FJ167382		FJ167382
	FJ167383	AB851440.1	FJ167383	PV229182.1	PV146121.1	PV146121.1	PV229182.1	AY037011	FJ167383	KU679374	MG682583	MZ031233	KU679374		JX857304			OP466014	DQ912830		AB851440.1	MF953463	FJ167383		FJ167383
	FJ167384	AB851441.1	FJ167384	PV229181.1	PV146120.1	PV146120.1	PV229181.1	AY037012	FJ167384	KU679376	MG682584	MZ031232	KU679376		JX857305			OP466013	DQ912831		AB851441.1	MF953464	FJ167384		FJ167384
	FJ167385	AB851442.1	FJ167385	PV229180.1	PV146119.1	PV146119.1	PV229180.1	AY037013	FJ167385	KU679377	MG682585	MZ031230	KU679377		JX857306			OP466012	DQ912832		AB851442.1	MF953465	FJ167385		FJ167385
	FJ167386	AB851443.1	FJ167386	PV229179.1	PV146118.1	PV146118.1	PV229179.1	AY037014	FJ167386	KU679381	MG682586	MZ031228	KU679381		JX857307			OP466011	DQ973112		AB851443.1	MF953466	FJ167386		FJ167386
	FJ167387	AB851444.1	FJ167387	PV229178.1	PV146117.1	PV146117.1	PV229178.1	AY037015	FJ167387	KU679389	MG721144	MZ031227	KU679389		JX857308			OP466010	DQ973113		AB851444.1	MF953467	FJ167387		FJ167387
	FJ167388	AB851445.1	FJ167388	PV229177.1	PV146116.1	PV146116.1	PV229177.1	AY037016	FJ167388	KU679395	MG721145	MZ031225	KU679395		JX857309			OP466009	DQ973114		AB851445.1	MF953468	FJ167388		FJ167388
	FJ188401	AB851446.1	FJ188401	PV229176.1	PV146115.1	PV146115.1	PV229176.1	AY037017	FJ188401	KU679402	MG721146	MZ031224	KU679402		JX857310			OP466008	E01190		AB851446.1	MF953469	FJ188401		FJ188401
	FJ210647	AB851447.1	FJ210647	PV229175.1	PV146114.1	PV146114.1	PV229175.1	AY037018	FJ210647	KU679405	MG721147	MZ031223	KU679405		JX857311			OP466007	EF025537		AB851447.1	MF953470	FJ210647		FJ210647
	FJ235179	AB851448.1	FJ235179	PV229174.1	PV146113.1	PV146113.1	PV229174.1	AY037019	FJ235179	KU679410	MG721148	MZ031222	KU679410		JX857312			OP466006	EF030995		AB851448.1	MF953471	FJ235179		FJ235179
	FJ235180	AB851449.1	FJ235180	PV229173.1	PV146112.1	PV146112.1	PV229173.1	AY037020	FJ235180	KU679411	MG721149	MZ031221	KU679411		JX857313			OP466005	EF030996		AB851449.1	MF953472	FJ235180		FJ235180
	FJ235181	AB853030.1	FJ235181	PV229172.1	PV146111.1	PV146111.1	PV229172.1	AY037021	FJ235181	KU679416	MG721150	MZ031220	KU679416		JX857314			OP466004	EF030997		AB853030.1	MF953473	FJ235181		FJ235181
	FJ235182	AB853031.1	FJ235182	PV229171.1	PV146110.1	PV146110.1	PV229171.1	AY037022	FJ235182	KU679417	MG721151	MZ031219	KU679417		JX857315			OP466003	EF030998		AB853031.1	MF953474	FJ235182		FJ235182
	FJ235183	AB853032.1	FJ235183	PV229170.1	PV146109.1	PV146109.1	PV229170.1	AY037023	FJ235183	KU679418	MG721152	MZ031218	KU679418		KC139050			OP466002	EF059747		AB853032.1	MH349541	FJ235183		FJ235183
	FJ235184	AB853033.1	FJ235184	PV229169.1	PV146108.1	PV146108.1	PV229169.1	AY037024	FJ235184	KU679420	MG721155	MZ031217	KU679420		KC139051			OP466001	EF066521		AB853033.1	MH362795	FJ235184		FJ235184
	FJ235185	AB853034.1	FJ235185	PV229168.1	PV146107.1	PV146107.1	PV229168.1	AY037025	FJ235185	KU684404	MG721156	MZ031216	KU684404		KC139052			OP466000	EF066522		AB853034.1	MF445985	FJ235185		FJ235185
	FJ235186	AB860223.1	FJ235186	PV229167.1	PV146106.1	PV146106.1	PV229167.1	AY037026	FJ235186	KU714612	MG754207	MZ031215	KU714612		KC139053			OP465999	EF066523		AB860223.1	MF471690	FJ235186		FJ235186
	FJ235187	AB860224.1	FJ235187	PV229166.1	PV146105.1	PV146105.1	PV229166.1	AY037027	FJ235187	KU843554	MG792314	MZ031214	KU843554		KC139054			OP465998	EF066524		AB860224.1	MH382872	FJ235187		FJ235187
	FJ235188	AB860225.1	FJ235188	PV229165.1	PV146104.1	PV146104.1	PV229165.1	AY037028	FJ235188	KU938929	MG837007	MZ031213	KU938929		KC139055			OP465997	EF079115		AB860225.1	MH426739	FJ235188		FJ235188
	FJ235189	AB860226.1	FJ235189	PV229164.1	PV146103.1	PV146103.1	PV229164.1	AY037029	FJ235189	KU938930	MG845001	MZ031212	KU938930		KC139056			OP465996	EF079116		AB860226.1	MF766023	FJ235189		FJ235189
	FJ235190	AB860227.1	FJ235190	PV229163.1	PV146102.1	PV146102.1	PV229163.1	AY037030	FJ235190	KX001940	MG845002	MZ031211	KX001940		KC139057			OP465995	EF079117		AB860227.1	MF687438	FJ235190		FJ235190
	FJ235191	AB860228.1	FJ235191	PV229162.1	PV146101.1	PV146101.1	PV229162.1	AY037031	FJ235191	KX001941	MG885725	MZ031210	KX001941		KC139058			OP465994	EF079118		AB860228.1	MF687439	FJ235191		FJ235191
	FJ235192	AB860229.1	FJ235192	PV229161.1	PV146100.1	PV146100.1	PV229161.1	AY037032	FJ235192	KX058266	MG885726	MZ031209	KX058266		KC139059			OP465993	EF126989		AB860229.1	MF687440	FJ235192		FJ235192
	FJ235193	AB860230.1	FJ235193	PV229160.1	PV146099.1	PV146099.1	PV229160.1	AY037033	FJ235193	KX087219	MG885727	MZ031208	KX087219		KC139060			OK440674	EF126990		AB860230.1	MF687441	FJ235193		FJ235193
	FJ235194	AB860231.1	FJ235194	PV229159.1	PV146098.1	PV146098.1	PV229159.1	AY037034	FJ235194	KX087220	MG885728	MZ031207	KX087220		KC139061			MZ913438	EF126991		AB860231.1	MF926597	FJ235194		FJ235194
	FJ345364	AB860232.1	FJ345364	PV229158.1	PV146097.1	PV146097.1	PV229158.1	AY037035	FJ345364	KX087221	MG885729	MZ031206	KX087221		KC139062			MZ489150	EF126992		AB860232.1	MF926598	FJ345364		FJ345364
	FJ345365	AB860233.1	FJ345365	PV229157.1	PV146096.1	PV146096.1	PV229157.1	AY037036	FJ345365	KX087222	MG925060	MZ031205	KX087222		KC139063			MZ489149	EF165592		AB860233.1	MF926599	FJ345365		FJ345365
	FJ345366	AB860234.1	FJ345366	PV229156.1	PV146095.1	PV146095.1	PV229156.1	AY037037	FJ345366	KX087223	MG925077	MZ031204	KX087223		KC164506			MZ489148	EF165593		AB860234.1	MF926600	FJ345366		FJ345366
	FJ345367	AB860235.1	FJ345367	PV229155.1	PV146094.1	PV146094.1	PV229155.1	AY037038	FJ345367	KX087224	MG938488	MZ031203	KX087224		KC164507			MZ489147	EF165595		AB860235.1	MF926601	FJ345367		FJ345367
	FJ345368	AB860236.1	FJ345368	PV229154.1	PV146093.1	PV146093.1	PV229154.1	AY037039	FJ345368	KX087225	MG938489	MZ031202	KX087225		KC164508			MZ489146	EF165596		AB860236.1	MF926602	FJ345368		FJ345368
	FJ345369	AB860237.1	FJ345369	PV229153.1	PV146092.1	PV146092.1	PV229153.1	AY037040	FJ345369	KX087227	MG938490	MZ031201	KX087227		KC164509			MZ489145	EF165597		AB860237.1	MF926603	FJ345369		FJ345369
	FJ345370	AB860238.1	FJ345370	PV229152.1	PV146091.1	PV146091.1	PV229152.1	AY037041	FJ345370	KX087228	MG938491	MZ031200	KX087228		KC164510			MZ489144	EF165598		AB860238.1	MF926604	FJ345370		FJ345370
	FJ345371	AB860239.1	FJ345371	PV229151.1	PV146090.1	PV146090.1	PV229151.1	AY037042	FJ345371	KX087229	MG954079	MZ031199	KX087229		KC164511			MZ489143	EF165599		AB860239.1	MF926605	FJ345371		FJ345371
	FJ345372	AB860240.1	FJ345372	PV229150.1	PV146089.1	PV146089.1	PV229150.1	AY037043	FJ345372	KX087230	MG954090	MZ031198	KX087230		KC164512			MZ489142	EF165600		AB860240.1	MF926606	FJ345372		FJ345372
	FJ345373	AB899792.1	FJ345373	PV229149.1	PV146088.1	PV146088.1	PV229149.1	AY037044	FJ345373	KX129790	MG972193	MZ031197	KX129790		KC164513			MZ489141	EF165601		AB899792.1	MF926607	FJ345373		FJ345373
	FJ345374	AB899793.1	FJ345374	PV229148.1	PV146087.1	PV146087.1	PV229148.1	AY037045	FJ345374	KX234799	MH042751	MZ031196	KX234799		KC164514			MZ489140	EF165603		AB899793.1	MF926608	FJ345374		FJ345374
	FJ345375	AB899794.1	FJ345375	PV229147.1	PV146086.1	PV146086.1	PV229147.1	AY037046	FJ345375	KX234800	MH042755	MZ031195	KX234800		KC170314			MZ489139	EF165604		AB899794.1	MF926609	FJ345375		FJ345375
	FJ345376	AB899795.1	FJ345376	PV229146.1	PV146085.1	PV146085.1	PV229146.1	AY037047	FJ345376	KX234801	MH042846	MZ031194	KX234801		KC170315			MZ489138	EF165606		AB899795.1	MF926610	FJ345376		FJ345376
	FJ345377	AB899796.1	FJ345377	PV229145.1	PV146084.1	PV146084.1	PV229145.1	AY037048	FJ345377	KX234802	MH042847	MZ031193	KX234802		KC170316			MZ489137	EF165607		AB899796.1	MF926611	FJ345377		FJ345377
	FJ345378	AB899797.1	FJ345378	PV229144.1	PV146083.1	PV146083.1	PV229144.1	AY043459	FJ345378	KX234803	MH042848	MZ031192	KX234803		KC170317			MZ489136	EF165608		AB899797.1	NC_001921	FJ345378		FJ345378
	FJ345379	AB899798.1	FJ345379	PV229143.1	PV146082.1	PV146082.1	PV229143.1	AY043460	FJ345379	KX234804	MH059779	MZ031191	KX234804		KC288107			MZ489135	EF165609		AB899798.1	MH665349	FJ345379		FJ345379
	FJ345380	AB899799.1	FJ345380	PV229142.1	PV146081.1	PV146081.1	PV229142.1	AY043461	FJ345380	KX234806	MH059780	MZ031190	KX234806		KC288108			MZ489134	EF165610		AB899799.1	MH665350	FJ345380		FJ345380
	FJ345381	AB899800.1	FJ345381	PV229141.1	PV146080.1	PV146080.1	PV229141.1	AY043462	FJ345381	KX255730	MH069508	MZ031189	KX255730		KC288109			MZ489133	EF165611		AB899800.1	MH665351	FJ345381		FJ345381
	FJ345382	AB899801.1	FJ345382	PV229140.1	PV146079.1	PV146079.1	PV229140.1	AY043463	FJ345382	KX255731	MH069639	MZ031188	KX255731		KC288110			MZ489132	EF165612		AB899801.1	MH665352	FJ345382		FJ345382
	FJ345383	AB899802.1	FJ345383	PV229139.1	PV146078.1	PV146078.1	PV229139.1	AY047365	FJ345383	KX255732	MH069640	MZ031187	KX255732		KC288111			MZ489131	EF165613		AB899802.1	MH665353	FJ345383		FJ345383
	FJ345384	AB899803.1	FJ345384	PV229138.1	PV146077.1	PV146077.1	PV229138.1	AY055850	FJ345384	KX255733	MH069641	MZ031186	KX255733		KC295237			MZ489130	EF165614		AB899803.1	KX708710	FJ345384		FJ345384
	FJ345385	AB899804.1	FJ345385	PV229137.1	PV146076.1	PV146076.1	PV229137.1	AY055851	FJ345385	KX255734	MH069642	MZ031185	KX255734		KC295238			MZ489129	EF165615		AB899804.1	KX708711	FJ345385		FJ345385
	FJ345386	AB899805.1	FJ345386	PV229136.1	PV146075.1	PV146075.1	PV229136.1	AY059391	FJ345386	KX255735	MH069643	MZ031184	KX255735		KC295239			MZ489128	EF165616		AB899805.1	KX708712	FJ345386		FJ345386
	FJ345387	AB899806.1	FJ345387	PV229135.1	PV146074.1	PV146074.1	PV229135.1	AY059392	FJ345387	KX255736	MH069644	MZ031183	KX255736		KC295240			MN517862	EF165617		AB899806.1	KX708713	FJ345387		FJ345387
	FJ345388	AB899807.1	FJ345388	PV229134.1	PV146073.1	PV146073.1	PV229134.1	AY077712	FJ345388	KX255737	MH069645	MZ031182	KX255737		KC414092			MK955304	EF165618		AB899807.1	KX708714	FJ345388		FJ345388
	FJ345389	AB899808.1	FJ345389	PV229133.1	PV146072.1	PV146072.1	PV229133.1	AY077713	FJ345389	KX255738	MH069646	MZ031181	KX255738		KC417295			MH697838	EF165619		AB899808.1	KX708715	FJ345389		FJ345389
	FJ345390	AB899809.1	FJ345390	PV229132.1	PV146071.1	PV146071.1	PV229132.1	AY077714	FJ345390	KX255739	MH069647	MZ031180	KX255739		KC492073			ON651646	EF165620		AB899809.1	KX708716	FJ345390		FJ345390
	FJ345391	AB899810.1	FJ345391	PV229131.1	PV146070.1	PV146070.1	PV229131.1	AY124779	FJ345391	KX255740	MH069648	MZ031179	KX255740		KC514095			ON651645	EF165621		AB899810.1	KX708717	FJ345391		FJ345391
	FJ345392	AB899811.1	FJ345392	PV229130.1	PV146069.1	PV146069.1	PV229130.1	AY127853	FJ345392	KX257620	MH069649	MZ031178	KX257620		KC708873			ON651644	EF185916		AB899811.1	KX708718	FJ345392		FJ345392
	FJ345393	AB899812.1	FJ345393	PV229129.1	PV146068.1	PV146068.1	PV229129.1	AY127854	FJ345393	KX257621	MH069650	MZ031177	KX257621		KC708874			ON651643	EF186232		AB899812.1	KX708719	FJ345393		FJ345393
	FJ345394	AB899813.1	FJ345394	PV229128.1	PV146067.1	PV146067.1	PV229128.1	AY127855	FJ345394	KX257622	MH069651	MZ031176	KX257622		KC708875			ON651642	EF186233		AB899813.1	KX708720	FJ345394		FJ345394
	FJ345395	AB900745.1	FJ345395	PV229127.1	PV146066.1	PV146066.1	PV229127.1	AY159459	FJ345395	KX257623	MH078100	MZ254704	KX257623		KC708876			ON651641	EF213558		AB900745.1	KX708721	FJ345395		FJ345395
	FJ426564	AB900746.1	FJ426564	PV229126.1	PV146065.1	PV146065.1	PV229126.1	AY159460	FJ426564	KX257624	MH078101	MT387135	KX257624		KC708877			OP965810	EF213559		AB900746.1	KX708722	FJ426564		FJ426564
	FJ426565	AB900747.1	FJ426565	PV229125.1	PV146064.1	PV146064.1	PV229125.1	AY159461	FJ426565	KX257625	MH078102	MT387134	KX257625		KC737545			ON402808	EF213560		AB900747.1	KX708723	FJ426565		FJ426565
	FJ430685	AB900748.1	FJ430685	PV229124.1	PV146063.1	PV146063.1	PV229124.1	AY159462	FJ430685	KX257626	MH078103	MT387132	KX257626		KC737546			OM630412	EF213561		AB900748.1	KX708724	FJ430685		FJ430685
	FJ430686	AB900749.1	FJ430686	PV229123.1	PV146062.1	PV146062.1	PV229123.1	AY159463	FJ430686	KX257627	MH078104	MT386695	KX257627		KC737547			OM630411	EF213562		AB900749.1	KX708725	FJ430686		FJ430686
	FJ430687	AB900750.1	FJ430687	PV229122.1	PV146061.1	PV146061.1	PV229122.1	AY159464	FJ430687	KX257629	MH078105	MT386694	KX257629		KC737548			OM630410	EF213563		AB900750.1	KX708726	FJ430687		FJ430687
	FJ430688	AB900751.1	FJ430688	PV229121.1	PV146060.1	PV146060.1	PV229121.1	AY160180	FJ430688	KX257632	MH078106	MT386693	KX257632		KC737549			OP440603	EF213564		AB900751.1	KX708727	FJ430688		FJ430688
	FJ430689	AB900752.1	FJ430689	PV229120.1	PV146059.1	PV146059.1	PV229120.1	AY160181	FJ430689	KX257634	MH078107	MT386692	KX257634		KC759164			OP440602	EF213565		AB900752.1	KX708728	FJ430689		FJ430689
	FJ445216	AB900753.1	FJ445216	PV229119.1	PV146058.1	PV146058.1	PV229119.1	AY160182	FJ445216	KX257636	MH078108	MT386691	KX257636		KC794523			OP440601	EF213566		AB900753.1	KX708729	FJ445216		FJ445216
	FJ445217	AB900754.1	FJ445217	PV229118.1	PV146057.1	PV146057.1	PV229118.1	AY160183	FJ445217	KX257637	MH078109	MT386690	KX257637		KC794524			AB827968	EF213567		AB900754.1	KX708730	FJ445217		FJ445217
	FJ490193	AB900755.1	FJ490193	PV229117.1	PV146056.1	PV146056.1	PV229117.1	AY160887	FJ490193	KX257638	MH078110	MT386689	KX257638		KC794525			AB823535	EF213568		AB900755.1	KX708731	FJ490193		FJ490193
	FJ490194	AB900756.1	FJ490194	PV229116.1	PV146055.1	PV146055.1	PV229116.1	AY160888	FJ490194	KX257639	MH078111	MT386688	KX257639		KC794526			AB618040	EF213569		AB900756.1	KX708732	FJ490194		FJ490194
	FJ490195	AB900757.1	FJ490195	PV229115.1	PV146054.1	PV146054.1	PV229115.1	AY160889	FJ490195	KX257640	MH078112	MT386687	KX257640		KC794527			AB600942	EF213570		AB900757.1	KX708733	FJ490195		FJ490195
	FJ491756	AB900758.1	FJ491756	PV229114.1	PV146053.1	PV146053.1	PV229114.1	AY160890	FJ491756	KX257641	MH078113	MT386686	KX257641		KC794528			AB600843	EF213571		AB900758.1	KX708734	FJ491756		FJ491756
	FJ518779	AB900759.1	FJ518779	PV229113.1	PV146052.1	PV146052.1	PV229113.1	AY160891	FJ518779	KX257642	MH094245	MT386685	KX257642		KC794529			AB598779	EF213572		AB900759.1	KX708735	FJ518779		FJ518779
	FJ518780	AB900760.1	FJ518780	PV229112.1	PV146051.1	PV146051.1	PV229112.1	AY160892	FJ518780	KX257643	MH094246	MT386684	KX257643		KC794530			AB598778	EF213573		AB900760.1	KX708736	FJ518780		FJ518780
	FJ518781	AB900761.1	FJ518781	PV229111.1	PV146050.1	PV146050.1	PV229111.1	AY160893	FJ518781	KX257644	MH119060	MT386683	KX257644		KC794531			AB598777	EF213574		AB900761.1	KX708737	FJ518781		FJ518781
	FJ518782	AB900762.1	FJ518782	PV229110.1	PV146049.1	PV146049.1	PV229110.1	AY160894	FJ518782	KX257645	MH129051	MT386682	KX257645		KC794532			AB598776	EF213575		AB900762.1	KX708738	FJ518782		FJ518782
	FJ548847	AB918645.1	FJ548847	PV229109.1	PV146048.1	PV146048.1	PV229109.1	AY160895	FJ548847	KX257646	MH129052	MT386681	KX257646		KC794533			AB598775	EF213576		AB918645.1	KX708739	FJ548847		FJ548847
	FJ589730	AB918693.1	FJ589730	PV229108.1	PV146047.1	PV146047.1	PV229108.1	AY160896	FJ589730	KX257647	MH129053	MT386680	KX257647		KC794534			AB598774	EF213577		AB918693.1	KX708740	FJ589730		FJ589730
	FJ589731	AB918694.1	FJ589731	PV229107.1	PV146046.1	PV146046.1	PV229107.1	AY160897	FJ589731	KX257648	MH129054	MT386679	KX257648		KC794535			AB598773	EF213578		AB918694.1	KX708741	FJ589731		FJ589731
	FJ589732	AB918695.1	FJ589732	PV229106.1	PV146045.1	PV146045.1	PV229106.1	AY160898	FJ589732	KX257649	MH144371	MT386678	KX257649		KC794536			AB598772	EF213579		AB918695.1	KX708742	FJ589732		FJ589732
	FJ589733	AB918696.1	FJ589733	PV229105.1	PV146044.1	PV146044.1	PV229105.1	AY160899	FJ589733	KX257650	MH144558	MT386677	KX257650		KC794537			AB598771	EF213580		AB918696.1	KX708743	FJ589733		FJ589733
	FJ599752	AB918697.1	FJ599752	PV229104.1	PV146043.1	PV146043.1	PV229104.1	AY160900	FJ599752	KX257651	MH156658	MT386676	KX257651		KC875239			AB598770	EF213581		AB918697.1	KX708744	FJ599752		FJ599752
	FJ641062	AB918698.1	FJ641062	PV229103.1	PV146042.1	PV146042.1	PV229103.1	AY160901	FJ641062	KX257652	MH156659	MT386675	KX257652		KC879272			AB598769	EF213582		AB918698.1	KX708745	FJ641062		FJ641062
	FJ687159	AB918704.1	FJ687159	PV229102.1	PV146041.1	PV146041.1	PV229102.1	AY160902	FJ687159	KX257653	MH156660	MT386674	KX257653		KC879273			AB598768	EF382348		AB918704.1	KX774415	FJ687159		FJ687159
	FJ716132	AB918705.1	FJ716132	PV229101.1	PV146040.1	PV146040.1	PV229101.1	AY160903	FJ716132	KX257654	MH156661	MT386673	KX257654		KC904214			AB598767	EF382349		AB918705.1	MG797669	FJ716132		FJ716132
	FJ716133	AB918733.1	FJ716133	PV229100.1	PV146039.1	PV146039.1	PV229100.1	AY160904	FJ716133	KX257657	MH156662	MT386672	KX257657		KC904215			AB598766	EF382350		AB918733.1	MF988307	FJ716133		FJ716133
	FJ746554	AB918734.1	FJ746554	PV229099.1	PV146038.1	PV146038.1	PV229099.1	AY160905	FJ746554	KX257658	MH156663	MT386671	KX257658		KC904216			AB598765	EF382351		AB918734.1	MF988308	FJ746554		FJ746554
	FJ746555	AB918735.1	FJ746555	PV229098.1	PV146037.1	PV146037.1	PV229098.1	AY160906	FJ746555	KX257659	MH156664	MT386670	KX257659		KC904217			AB598764	EF382352		AB918735.1	MF988309	FJ746555		FJ746555
	FJ746556	AB968513.1	FJ746556	PV229097.1	PV146036.1	PV146036.1	PV229097.1	AY160907	FJ746556	KX257661	MH156665	MT386669	KX257661		KC904218			AB598763	EF382353		AB968513.1	MF988310	FJ746556		FJ746556
	FJ767913	AB968514.1	FJ767913	PV229096.1	PV146035.1	PV146035.1	PV229096.1	AY160908	FJ767913	KX257691	MH156666	MT386668	KX257691		KC904219			AB598762	EF382354		AB968514.1	MF988311	FJ767913		FJ767913
	FJ767914	AB968515.1	FJ767914	PV229095.1	PV146034.1	PV146034.1	PV229095.1	AY160909	FJ767914	KX257725	MH156667	MT386667	KX257725		KC904220			AB598761	EF382355		AB968515.1	MF988312	FJ767914		FJ767914
	FJ767915	AB968516.1	FJ767915	PV229094.1	PV146033.1	PV146033.1	PV229094.1	AY160910	FJ767915	KX257731	MH156668	MT386666	KX257731		KC907294			AB598760	EF397564		AB968516.1	MF988313	FJ767915		FJ767915
	FJ767916	AB968517.1	FJ767916	PV229093.1	PV146032.1	PV146032.1	PV229093.1	AY160911	FJ767916	KX257736	MH156669	MT386665	KX257736		KC907295			AB576764	EF428324		AB968517.1	MF988314	FJ767916		FJ767916
	FJ767917	AB968518.1	FJ767917	PV229092.1	PV146031.1	PV146031.1	PV229092.1	AY160912	FJ767917	KX257737	MH156670	MT386664	KX257737		KC907296			ON155846	EF428325		AB968518.1	MF988315	FJ767917		FJ767917
	FJ767918	AB968519.1	FJ767918	PV229091.1	PV146030.1	PV146030.1	PV229091.1	AY160913	FJ767918	KX257738	MH156671	MT386663	KX257738		KC917282			ON155845	EF428326		AB968519.1	MG922458	FJ767918		FJ767918
	FJ767919	AB978289.1	FJ767919	PV229090.1	PV146029.1	PV146029.1	PV229090.1	AY160914	FJ767919	KX257739	MH156672	MT386662	KX257739		KC917283			ON155844	EF535996		AB978289.1	MG922459	FJ767919		FJ767919
	FJ767920	AB978290.1	FJ767920	PV229089.1	PV146028.1	PV146028.1	PV229089.1	AY160915	FJ767920	KX257741	MH156673	MT386661	KX257741		KC917284			ON155843	EF535997		AB978290.1	MG922460	FJ767920		FJ767920
	FJ767921	AB978291.1	FJ767921	PV229088.1	PV146027.1	PV146027.1	PV229088.1	AY160916	FJ767921	KX257743	MH156674	MT386660	KX257743		KC917285			ON155842	EF535998		AB978291.1	MH536200	FJ767921		FJ767921
	FJ767922	AB978292.1	FJ767922	PV229087.1	PV146026.1	PV146026.1	PV229087.1	AY160917	FJ767922	KX257745	MH156675	MT386659	KX257745		KC917286			ON155841	EF544158		AB978292.1	JN812975	FJ767922		FJ767922
	FJ767923	AB978293.1	FJ767923	PV229086.1	PV146025.1	PV146025.1	PV229086.1	AY160918	FJ767923	KX257746	MH156676	MT386658	KX257746		KC917297			OP414393	EF544159		AB978293.1	JN812976	FJ767923		FJ767923
	FJ767924	AB978294.1	FJ767924	PV229085.1	PV146024.1	PV146024.1	PV229085.1	AY160919	FJ767924	KX257749	MH156677	MT386657	KX257749		KC917298			ON792317	EF544160		AB978294.1	MF964178	FJ767924		FJ767924
	FJ767925	AB978295.1	FJ767925	PV229084.1	PV146023.1	PV146023.1	PV229084.1	AY160920	FJ767925	KX257751	MH178375	MT386656	KX257751		KC917299			ON783701	EF544161		AB978295.1	MF964179	FJ767925		FJ767925
	FJ767926	AB978296.1	FJ767926	PV229083.1	PV146022.1	PV146022.1	PV229083.1	AY160921	FJ767926	KX257755	MH178376	MT386655	KX257755		KC917300			ON783700	EF544162		AB978296.1	MF964180	FJ767926		FJ767926
	FJ767927	AB978297.1	FJ767927	PV229082.1	PV146021.1	PV146021.1	PV229082.1	AY160922	FJ767927	KX257756	MH178378	MT386654	KX257756		KC917301			ON783699	EF544163		AB978297.1	MF964181	FJ767927		FJ767927
	FJ767928	AB978298.1	FJ767928	PV229081.1	PV146020.1	PV146020.1	PV229081.1	AY160923	FJ767928	KX257760	MH178379	MT386653	KX257760		KC917302			MW657788	EF544164		AB978298.1	MF964182	FJ767928		FJ767928
	FJ767929	AB978299.1	FJ767929	PV229080.1	PV146019.1	PV146019.1	PV229080.1	AY160924	FJ767929	KX257763	MH178380	MT386652	KX257763		KC917303			MW657787	EF544165		AB978299.1	MF964183	FJ767929		FJ767929
	FJ767930	AB978300.1	FJ767930	PV229079.1	PV146018.1	PV146018.1	PV229079.1	AY160925	FJ767930	KX257764	MH178389	MT386651	KX257764		KC917304			MW657786	EF544166		AB978300.1	MF964184	FJ767930		FJ767930
	FJ767931	AB978301.1	FJ767931	PV229078.1	PV146017.1	PV146017.1	PV229078.1	AY160926	FJ767931	KX257768	MH182639	MT386650	KX257768		KC917305			MW657785	EF544167		AB978301.1	MF964185	FJ767931		FJ767931
	FJ767932	AB978302.1	FJ767932	PV229077.1	PV146016.1	PV146016.1	PV229077.1	AY160927	FJ767932	KX257776	MH193408	MT386649	KX257776		KC917306			MW657784	EF544168		AB978302.1	MF964186	FJ767932		FJ767932
	FJ767933	AB978303.1	FJ767933	PV229076.1	PV146015.1	PV146015.1	PV229076.1	AY160928	FJ767933	KX257778	MH193496	MT386648	KX257778		KC917307			MW657783	EF547363		AB978303.1	MF964187	FJ767933		FJ767933
	FJ767934	AB978304.1	FJ767934	PV229075.1	PV146014.1	PV146014.1	PV229075.1	AY160929	FJ767934	KX257792	MH193498	MT386647	KX257792		KC923225			MW657782	EF547364		AB978304.1	MF964190	FJ767934		FJ767934
	FJ770461	AB978305.1	FJ770461	PV229074.1	PV146013.1	PV146013.1	PV229074.1	AY160930	FJ770461	KX257796	MH193499	MT386646	KX257796		KC923226			MW657781	EF552590		AB978305.1	MG674850	FJ770461		FJ770461
	FJ770462	AB978306.1	FJ770462	PV229073.1	PV146012.1	PV146012.1	PV229073.1	AY160931	FJ770462	KX266911	MH193500	MT386645	KX266911		KC923227			MW657780	EF577030		AB978306.1	MF467738	FJ770462		FJ770462
	FJ770463	AB978307.1	FJ770463	PV229072.1	PV146011.1	PV146011.1	PV229072.1	AY160932	FJ770463	KX266912	MH193502	MT386644	KX266912		KC923228			MW657779	EF591035		AB978307.1	MF467739	FJ770463		FJ770463
	FJ770464	AB978308.1	FJ770464	PV229071.1	PV146010.1	PV146010.1	PV229071.1	AY160933	FJ770464	KX266913	MH193503	MT386643	KX266913		KC923229			MW657778	EF591036		AB978308.1	MF467740	FJ770464		FJ770464
	FJ770465	AB978309.1	FJ770465	PV229070.1	PV146009.1	PV146009.1	PV229070.1	AY160934	FJ770465	KX266914	MH201042	MT386642	KX266914		KC923230			MW657777	EF591037		AB978309.1	MF467741	FJ770465		FJ770465
	FJ770466	AB978310.1	FJ770466	PV229069.1	PV146008.1	PV146008.1	PV229069.1	AY160935	FJ770466	KX266915	MH203573	MT386641	KX266915		KC923231			MW657776	EF591038		AB978310.1	MF467742	FJ770466		FJ770466
	FJ790234	AB978311.1	FJ790234	PV229068.1	PV146007.1	PV146007.1	PV229068.1	AY160936	FJ790234	KX266916	MH203578	MT386640	KX266916		KC923232			MW657775	EF602437		AB978311.1	MF467743	FJ790234		FJ790234
	FJ791254	AB978312.1	FJ791254	PV229067.1	PV146006.1	PV146006.1	PV229067.1	AY160937	FJ791254	KX350059	MH203579	MT386639	KX350059		KC923233			MW657774	EF602438		AB978312.1	MF467744	FJ791254		FJ791254
	FJ791255	AB978313.1	FJ791255	PV229066.1	PV146005.1	PV146005.1	PV229066.1	AY160938	FJ791255	KX350060	MH203580	MT386638	KX350060		KC954668			MW657773	EF602439		AB978313.1	MF467745	FJ791255		FJ791255
	FJ791256	AB978314.1	FJ791256	PV229065.1	PV146004.1	PV146004.1	PV229065.1	AY160939	FJ791256	KX372734	MH203581	MT386637	KX372734		KC984304			ON148331	EF602440		AB978314.1	MF467746	FJ791256		FJ791256
	FJ791257	AB978315.1	FJ791257	PV229064.1	PV146003.1	PV146003.1	PV229064.1	AY160940	FJ791257	KX372735	MH203582	MT386636	KX372735		KC984305			LC486118	EF602441		AB978315.1	MF467747	FJ791257		FJ791257
	FJ791258	AB978316.1	FJ791258	PV229063.1	PV146002.1	PV146002.1	PV229063.1	AY160941	FJ791258	KX372736	MH203583	MT386635	KX372736		KC987490			MW006820	EF602442		AB978316.1	MG696110	FJ791258		FJ791258
	FJ791259	AB978317.1	FJ791259	PV229062.1	PV146001.1	PV146001.1	PV229062.1	AY160942	FJ791259	KX372737	MH203584	MT386634	KX372737		KC997602			MW006819	EF602443		AB978317.1	MG705183	FJ791259		FJ791259
	FJ791260	AB978318.1	FJ791260	PV229061.1	PV146000.1	PV146000.1	PV229061.1	AY160943	FJ791260	KX372738	MH203585	MT386633	KX372738		KC997603			MW006818	EF602444		AB978318.1	MG705184	FJ791260		FJ791260
	FJ791261	AB978319.1	FJ791261	PV229060.1	PV145999.1	PV145999.1	PV229060.1	AY160944	FJ791261	KX372739	MH203586	MT386632	KX372739		KC997604			MW006817	EF602445		AB978319.1	MG705185	FJ791261		FJ791261
	FJ791262	AB978320.1	FJ791262	PV229059.1	PV145998.1	PV145998.1	PV229059.1	AY160945	FJ791262	KX372740	MH203587	MW925690	KX372740		KC997605			MW006816	EF602446		AB978320.1	MG705186	FJ791262		FJ791262
	FJ791263	AB978321.1	FJ791263	PV229058.1	PV145997.1	PV145997.1	PV229058.1	AY160946	FJ791263	KX372741	MH203588	MW925689	KX372741		KC997606			MW006815	EF602447		AB978321.1	MG705187	FJ791263		FJ791263
	FJ791264	AB978322.1	FJ791264	PV229057.1	PV145996.1	PV145996.1	PV229057.1	AY160947	FJ791264	KX377946	MH213514	MW925688	KX377946		KC997607			MW006814	EF602448		AB978322.1	MH810099	FJ791264		FJ791264
	FJ791265	AB978323.1	FJ791265	PV229056.1	PV145995.1	PV145995.1	PV229056.1	AY160948	FJ791265	KX377948	MH236013	MW887918	KX377948		KC997608			MW006813	EF602449		AB978323.1	MG672444	FJ791265		FJ791265
	FJ791266	AB978324.1	FJ791266	PV229055.1	PV145994.1	PV145994.1	PV229055.1	AY160949	FJ791266	KX377955	MH237830	MW887917	KX377955		KC997609			MW006812	EF602450		AB978324.1	MG672445	FJ791266		FJ791266
	FJ791267	AB978325.1	FJ791267	PV229054.1	PV145993.1	PV145993.1	PV229054.1	AY160950	FJ791267	KX377956	MH237831	MW887916	KX377956		KC997610			MW006811	EF602451		AB978325.1	MG672446	FJ791267		FJ791267
	FJ791268	AB978326.1	FJ791268	PV229053.1	PV145992.1	PV145992.1	PV229053.1	AY160951	FJ791268	KX389893	MH260613	MW887915	KX389893		KC997611			MW006810	EF602452		AB978326.1	MG672447	FJ791268		FJ791268
	FJ791269	AB978327.1	FJ791269	PV229052.1	PV145991.1	PV145991.1	PV229052.1	AY173051	FJ791269	KX389894	MH260626	MW887914	KX389894		KF013135			MW006809	EF602453		AB978327.1	MG672448	FJ791269		FJ791269
	FJ791270	AB978328.1	FJ791270	PV229051.1	PV145990.1	PV145990.1	PV229051.1	AY184217	FJ791270	KX389895	MH299789	MW364929	KX389895		KF013136			MW006808	EF602454		AB978328.1	MG672449	FJ791270		FJ791270
	FJ791271	AB978329.1	FJ791271	PV229050.1	PV145989.1	PV145989.1	PV229050.1	AY184218	FJ791271	KX389896	MH299790	MW364928	KX389896		KF013137			MW006807	EF602455		AB978329.1	MG672450	FJ791271		FJ791271
	FJ791272	AB978330.1	FJ791272	PV229049.1	PV145988.1	PV145988.1	PV229049.1	AY212160	FJ791272	KX389897	MH375605	MW364927	KX389897		KF013138			MW006806	EF602456		AB978330.1	MG672451	FJ791272		FJ791272
	FJ791273	AB978331.1	FJ791273	PV229048.1	PV145987.1	PV145987.1	PV229048.1	AY212161	FJ791273	KX389898	MH376766	MW364926	KX389898		KF013139			MW006805	EF602457		AB978331.1	MG672452	FJ791273		FJ791273
	FJ791274	AB978332.1	FJ791274	PV229047.1	PV145986.1	PV145986.1	PV229047.1	AY212162	FJ791274	KX389899	MH376767	MW364925	KX389899		KF013140			MW006804	EF602458		AB978332.1	MG672453	FJ791274		FJ791274
	FJ791275	AB978333.1	FJ791275	PV229046.1	PV145985.1	PV145985.1	PV229046.1	AY212163	FJ791275	KX389900	MH376768	MW364924	KX389900		KF013141			MW006803	EF602459		AB978333.1	MH091812	FJ791275		FJ791275
	FJ793938	AB978334.1	FJ793938	PV229045.1	PV145984.1	PV145984.1	PV229045.1	AY212164	FJ793938	KX389901	MH376770	MW364923	KX389901		KF013142			MW006802	EF602460		AB978334.1	MH558134	FJ793938		FJ793938
	FJ793939	AB978335.1	FJ793939	PV229044.1	PV145983.1	PV145983.1	PV229044.1	AY212165	FJ793939	KX389902	MH376771	MW364922	KX389902		KF013143			MW006801	EF602461		AB978335.1	MH558135	FJ793939		FJ793939
	FJ793940	AB978336.1	FJ793940	PV229043.1	PV145982.1	PV145982.1	PV229043.1	AY212166	FJ793940	KX389903	MH407697	MW364921	KX389903		KF013144			MW006800	EF621369		AB978336.1	MH558136	FJ793940		FJ793940
	FJ793941	AB978337.1	FJ793941	PV229042.1	PV145981.1	PV145981.1	PV229042.1	AY212167	FJ793941	KX389904	MH407698	MW364920	KX389904		KF013145			MW006799	EF621370		AB978337.1	MH558137	FJ793941		FJ793941
	FJ793942	AB978338.1	FJ793942	PV229041.1	PV145980.1	PV145980.1	PV229041.1	AY212168	FJ793942	KX389905	MH593226	MW364919	KX389905		KF027110			MW006798	EF621371		AB978338.1	MH558138	FJ793942		FJ793942
	FJ793943	AB978339.1	FJ793943	PV229040.1	PV145979.1	PV145979.1	PV229040.1	AY212169	FJ793943	KX389906	MH593227	MW364918	KX389906		KF027111			MW006797	EF621372		AB978339.1	MH316137	FJ793943		FJ793943
	FJ793944	AB978340.1	FJ793944	PV229039.1	PV145978.1	PV145978.1	PV229039.1	AY212170	FJ793944	KX420629	MH593228	MW364917	KX420629		KF027146			MW006796	EF621373		AB978340.1	MH118274	FJ793944		FJ793944
	FJ807652	AB978341.1	FJ807652	PV229038.1	PV145977.1	PV145977.1	PV229038.1	AY212171	FJ807652	KX420631	MH593229	MW364916	KX420631		KF027147			MW006795	EF621374		AB978341.1	MH118275	FJ807652		FJ807652
	FJ807653	AB978342.1	FJ807653	PV229037.1	PV145976.1	PV145976.1	PV229037.1	AY212172	FJ807653	KX446956	MH593230	MW364915	KX446956		KF027148			MW006794	EF621375		AB978342.1	MH118276	FJ807653		FJ807653
	FJ807920	AB978343.1	FJ807920	PV229036.1	PV145975.1	PV145975.1	PV229036.1	AY212173	FJ807920	KX446957	MH593231	MW364914	KX446957		KF027149			MW006793	EF621376		AB978343.1	MH118277	FJ807920		FJ807920
	FJ807921	AB978344.1	FJ807921	PV229035.1	PV145974.1	PV145974.1	PV229035.1	AY212174	FJ807921	KX446958	MH593232	MW364913	KX446958		KF027150			MW006792	EF621377		AB978344.1	MH118278	FJ807921		FJ807921
	FJ807922	AB978345.1	FJ807922	PV229034.1	PV145973.1	PV145973.1	PV229034.1	AY212175	FJ807922	KX446959	MH593233	MW364912	KX446959		KF032080			MW006791	EF621378		AB978345.1	MH118279	FJ807922		FJ807922
	FJ807923	AB978346.1	FJ807923	PV229033.1	PV145972.1	PV145972.1	PV229033.1	AY212176	FJ807923	KX446960	MH593234	MW364911	KX446960		KF032081			MW006790	EF621379		AB978346.1	MH337872	FJ807923		FJ807923
	FJ807924	AB978347.1	FJ807924	PV229032.1	PV145971.1	PV145971.1	PV229032.1	AY212177	FJ807924	KX446961	MH593235	MW364910	KX446961		KF032082			MW006789	EF621380		AB978347.1	MG990935	FJ807924		FJ807924
	FJ807925	AB978348.1	FJ807925	PV229031.1	PV145970.1	PV145970.1	PV229031.1	AY212178	FJ807925	KX446962	MH593236	MW364909	KX446962		KF032083			MW006788	EF621381		AB978348.1	MH430946	FJ807925		FJ807925
	FJ807926	AB978349.1	FJ807926	PV229030.1	PV145969.1	PV145969.1	PV229030.1	AY212179	FJ807926	KX446964	MH596002	MW364908	KX446964		KF032084			MW006787	EF621382		AB978349.1	MH430947	FJ807926		FJ807926
	FJ807927	AB978350.1	FJ807927	PV229029.1	PV145968.1	PV145968.1	PV229029.1	AY212180	FJ807927	KX446965	MH596003	MW364907	KX446965		KF032235			MW006786	EF621383		AB978350.1	MH430948	FJ807927		FJ807927
	FJ807928	AB978351.1	FJ807928	PV229028.1	PV145967.1	PV145967.1	PV229028.1	AY212181	FJ807928	KX446966	MH596004	MW364906	KX446966		KF032236			MW006785	EF621384		AB978351.1	MH430949	FJ807928		FJ807928
	FJ807929	AB978352.1	FJ807929	PV229027.1	PV145966.1	PV145966.1	PV229027.1	AY212182	FJ807929	KX446967	MH596005	MW364905	KX446967		KF032237			MW006784	EF621385		AB978352.1	MH053386	FJ807929		FJ807929
	FJ807930	AB978353.1	FJ807930	PV229026.1	PV145965.1	PV145965.1	PV229026.1	AY212183	FJ807930	KX446968	MH618491	MW364904	KX446968		KF032238			MW006783	EF621386		AB978353.1	KX943319	FJ807930		FJ807930
	FJ807931	AB978354.1	FJ807931	PV229025.1	PV145964.1	PV145964.1	PV229025.1	AY212184	FJ807931	KX469290	MH618492	MW364903	KX469290		KF032239			MW006782	EF621387		AB978354.1	KX943320	FJ807931		FJ807931
	FJ807932	AB978355.1	FJ807932	PV229024.1	PV145963.1	PV145963.1	PV229024.1	AY212185	FJ807932	KX537639	MH618493	MW364902	KX537639		KF032240			MW006781	EF621388		AB978355.1	KX943321	FJ807932		FJ807932
	FJ807933	AB978356.1	FJ807933	PV229023.1	PV145962.1	PV145962.1	PV229023.1	AY212186	FJ807933	KX580731	MH618494	MW364901	KX580731		KF032241			MW006780	EF621389		AB978356.1	KX943322	FJ807933		FJ807933
	FJ807934	AB978357.1	FJ807934	PV229022.1	PV145961.1	PV145961.1	PV229022.1	AY212187	FJ807934	KX580732	MH618495	MW364900	KX580732		KF039691			MW006779	EF621390		AB978357.1	KX943323	FJ807934		FJ807934
	FJ807935	AB978358.1	FJ807935	PV229021.1	PV145960.1	PV145960.1	PV229021.1	AY212188	FJ807935	KX580733	MH618496	MW364899	KX580733		KF039692			MW006778	EF621391		AB978358.1	KX943324	FJ807935		FJ807935
	FJ807936	AB978359.1	FJ807936	PV229020.1	PV145959.1	PV145959.1	PV229020.1	AY212189	FJ807936	KX580734	MH618497	MW364898	KX580734		KF039693			MW006777	EF621392		AB978359.1	KX943325	FJ807936		FJ807936
	FJ807937	AB978360.1	FJ807937	PV229019.1	PV145958.1	PV145958.1	PV229019.1	AY212190	FJ807937	KX600574	MH618498	MW364897	KX600574		KF039694			MW006776	EF621393		AB978360.1	KX943326	FJ807937		FJ807937
	FJ807938	AB978361.1	FJ807938	PV229018.1	PV145957.1	PV145957.1	PV229018.1	AY212191	FJ807938	KX600576	MH618499	MW848829	KX600576		KF039695			MW006775	EF621394		AB978361.1	MF663673	FJ807938		FJ807938
	FJ807939	AB978362.1	FJ807939	PV229017.1	PV145956.1	PV145956.1	PV229017.1	AY212192	FJ807939	KX603671	MH618500	MW848828	KX603671		KF039696			MW006774	EF621395		AB978362.1	MF663674	FJ807939		FJ807939
	FJ807940	AB978363.1	FJ807940	PV229016.1	PV145955.1	PV145955.1	PV229016.1	AY212193	FJ807940	KX603672	MH618501	MW774229	KX603672		KF039697			MW006773	EF621396		AB978363.1	KP769803	FJ807940		FJ807940
	FJ807941	AB978364.1	FJ807941	PV229015.1	PV145954.1	PV145954.1	PV229015.1	AY212194	FJ807941	KX603673	MH618502	MW774228	KX603673		KF039698			MW006772	EF621397		AB978364.1	MG952927	FJ807941		FJ807941
	FJ807942	AB978365.1	FJ807942	PV229014.1	PV145953.1	PV145953.1	PV229014.1	AY212195	FJ807942	KX603675	MH618503	MW774227	KX603675		KF039699			MW006771	EF621398		AB978365.1	MG952928	FJ807942		FJ807942
	FJ807943	AB978366.1	FJ807943	PV229013.1	PV145952.1	PV145952.1	PV229013.1	AY212196	FJ807943	KX603681	MH618504	MW774226	KX603681		KF039700			MW006770	EF621399		AB978366.1	MG952929	FJ807943		FJ807943
	FJ807944	AB978367.1	FJ807944	PV229012.1	PV145951.1	PV145951.1	PV229012.1	AY212197	FJ807944	KX609000	MH618505	MW774225	KX609000		KF039701			MW006769	EF621400		AB978367.1	MK263675	FJ807944		FJ807944
	FJ807945	AB978368.1	FJ807945	PV229011.1	PV145950.1	PV145950.1	PV229011.1	AY212198	FJ807945	KX609005	MH631025	MN863796	KX609005		KF039703			MW006768	EF621401		AB978368.1	MK263676	FJ807945		FJ807945
	FJ807946	AB979187.1	FJ807946	PV229010.1	PV145949.1	PV145949.1	PV229010.1	AY212199	FJ807946	KX650373	MH631026	MN863795	KX650373		KF039704			MW006767	EF621402		AB979187.1	MH651727	FJ807946		FJ807946
[truncated: 1,046,630+ more rows]
